# Supplementary material for: 3-(4-Bromo­phen­yl)-4-[2-(4-nitro­phen­yl)hydrazin­yl]furan-2(5H)-one
Source: Acta Crystallogr Sect E Struct Rep Online. 2011 Oct 29;67(Pt 11):o3086. doi: 10.1107/S1600536811043947 (PMC3247473; doi:10.1107/S1600536811043947)
Supplement: Supplementary file 2 [file e-67-o3086-Isup2.hkl]

# 
# h,k,l, Fc-squared, Fo-squared, sigma(Fo-squared) and status flag 
# 
data_I
_shelx_title ' Pbca in Pbca' 
_shelx_refln_list_code          4 
_shelx_F_calc_maximum      543.33 
_exptl_crystal_F_000      1568.00 
_reflns_d_resolution_high  0.8108 
 
loop_ 
 _symmetry_equiv_pos_as_xyz 
 'x, y, z' 
 '-x+1/2, -y, z+1/2' 
 '-x, y+1/2, -z+1/2' 
 'x+1/2, -y+1/2, -z' 
 '-x, -y, -z' 
 'x-1/2, y, -z-1/2' 
 'x, -y-1/2, z-1/2' 
 '-x-1/2, y-1/2, z' 
 
_cell_length_a    14.4725 
_cell_length_b     6.7744 
_cell_length_c    31.3104 
_cell_angle_alpha  90.000 
_cell_angle_beta   90.000 
_cell_angle_gamma  90.000 
 
_shelx_F_squared_multiplier     1.000 
 
loop_ 
 _refln_index_h 
 _refln_index_k 
 _refln_index_l 
 _refln_F_squared_calc 
 _refln_F_squared_meas 
 _refln_F_squared_sigma 
 _refln_observed_status 
   2   0   0      397.52      663.19     26.53 o 
   4   0   0   295209.69   265275.44   4485.81 o 
   6   0   0      762.01      689.72     50.40 o 
   8   0   0    63395.50    62536.04   1103.55 o 
  10   0   0       61.67      100.80     53.06 o 
  12   0   0     2548.56     2575.82    132.64 o 
  14   0   0      587.27      639.31     92.85 o 
   2   1   0    47900.78    46447.16    402.42 o 
   4   1   0    27229.74    27172.36    340.81 o 
   6   1   0    17154.75    16649.62    188.23 o 
   8   1   0    14493.63    15031.79    183.22 o 
  10   1   0     5174.36     4898.44    121.58 o 
  12   1   0     7498.88     7162.96    159.44 o 
  14   1   0     1045.62     1139.01     82.28 o 
  16   1   0      612.36      608.97     76.63 o 
   0   2   0    14332.37    13632.50    257.32 o 
   2   2   0    21577.27    21778.73    225.56 o 
   4   2   0    61021.44    58960.76    498.06 o 
   6   2   0     7816.57     8153.23    130.99 o 
   8   2   0     4649.47     4169.73     79.61 o 
  10   2   0     2244.97     2307.65     66.80 o 
  12   2   0     5784.67     5622.00    137.78 o 
  14   2   0       32.98       31.90     41.36 o 
  16   2   0        9.18      -10.94     60.77 o 
   2   3   0    35482.08    35712.52    314.67 o 
   4   3   0      535.04      515.12     20.84 o 
   6   3   0    14287.68    14077.92    212.89 o 
   8   3   0     1929.30     1944.79     50.62 o 
  10   3   0     2035.41     2083.71     58.55 o 
  12   3   0      341.75      404.39     39.96 o 
  14   3   0      111.33      120.99     35.87 o 
  16   3   0      661.79      641.85     55.98 o 
   0   4   0    28707.80    28296.19    374.21 o 
   2   4   0      352.84      366.63     23.66 o 
   4   4   0    10700.99    10942.06    121.52 o 
   6   4   0     4252.34     4321.86     84.21 o 
   8   4   0     5057.35     4966.76     98.94 o 
  10   4   0      196.73      238.63     45.18 o 
  12   4   0      536.01      606.64     43.69 o 
  14   4   0       48.34       -4.15     37.27 o 
   2   5   0      570.12      498.13     27.05 o 
   4   5   0     1088.30     1184.18     45.10 o 
   6   5   0     1244.00     1243.18     59.35 o 
   8   5   0     1261.31     1284.31     52.05 o 
  10   5   0      140.50      156.20     39.41 o 
  12   5   0      296.60      347.78     59.04 o 
  14   5   0      158.34      105.58     56.39 o 
   0   6   0     3577.23     3143.51    132.64 o 
   2   6   0      426.58      363.62     49.47 o 
   4   6   0     3729.35     3742.08     92.16 o 
   6   6   0       47.97       36.64     37.13 o 
   8   6   0      537.67      604.16     54.82 o 
  10   6   0       15.77       -6.89     46.39 o 
  12   6   0      475.86      487.58     63.53 o 
   2   7   0        4.20       -4.06     45.70 o 
   4   7   0       10.76      -65.83     86.21 o 
   6   7   0       68.69       97.79     54.01 o 
   8   7   0        1.89       21.22     58.15 o 
   0   8   0       25.70       21.22     71.62 o 
   2   8   0      153.71      101.10     58.53 o 
   4   8   0        1.95      -51.15     59.94 o 
   1   1   1     9385.53     9149.83     98.99 o 
   2   1   1     2664.42     2799.88     25.89 o 
   3   1   1    21311.13    21659.37    155.98 o 
   4   1   1     2249.93     2222.24     28.29 o 
   5   1   1     1043.22     1051.21     31.01 o 
   6   1   1     2501.05     2745.92     46.19 o 
   7   1   1      267.71      296.86     17.22 o 
   8   1   1        0.53       -2.72     14.23 o 
   9   1   1      160.52      142.21     18.49 o 
  10   1   1      161.37      120.30     21.09 o 
  11   1   1       22.65       56.43     24.11 o 
  12   1   1      531.80      559.25     41.09 o 
  13   1   1      937.21      872.64     42.76 o 
  14   1   1        6.19       44.12     35.39 o 
  15   1   1      147.84      127.66     46.71 o 
  16   1   1       69.50       49.06     44.03 o 
  17   1   1      384.53      323.51     54.91 o 
   0   2   1    29870.37    29997.47    303.72 o 
   1   2   1     5424.19     5513.30     46.50 o 
   2   2   1      455.27      552.18     15.16 o 
   3   2   1     6518.77     6366.50     54.12 o 
   4   2   1     3103.57     2995.22     44.99 o 
   5   2   1     2146.84     2022.00     31.13 o 
   6   2   1     3281.66     3353.91     43.27 o 
   7   2   1     2210.74     2036.68     45.69 o 
   8   2   1      115.22      138.01     19.18 o 
   9   2   1      796.74      719.42     28.19 o 
  10   2   1      264.04      265.78     24.35 o 
  11   2   1        3.69       -0.71     22.42 o 
  12   2   1        4.01        8.39     24.83 o 
  13   2   1      647.28      629.09     33.46 o 
  14   2   1       28.15      -23.72     27.84 o 
  15   2   1       18.11        6.04     41.52 o 
  16   2   1       38.09       80.63     47.02 o 
  17   2   1       73.66       86.56     52.45 o 
   1   3   1      138.05      191.53     10.93 o 
   2   3   1     9046.16     9326.65     66.76 o 
   3   3   1      838.19      994.10     26.57 o 
   4   3   1      317.53      340.41     14.86 o 
   5   3   1      759.48      677.59     22.04 o 
   6   3   1     4280.19     4185.79     46.73 o 
   7   3   1      624.93      700.63     25.54 o 
   8   3   1      199.42      186.61     18.19 o 
   9   3   1      284.18      249.16     20.08 o 
  10   3   1      985.89      931.05     31.58 o 
  11   3   1       25.83       10.77     20.13 o 
  12   3   1      403.62      405.24     27.97 o 
  13   3   1        3.93       40.05     24.21 o 
  14   3   1      110.21      104.82     27.55 o 
  15   3   1        1.20      -23.63     24.05 o 
  16   3   1        2.02       44.40     29.58 o 
   0   4   1     1618.64     1506.03     37.78 o 
   1   4   1     2664.43     2710.95     35.16 o 
   2   4   1      239.55      246.20     15.53 o 
   3   4   1     2655.99     2761.46     33.86 o 
   4   4   1      900.75      943.53     30.08 o 
   5   4   1      566.49      604.64     30.93 o 
   6   4   1     1990.92     2073.13     52.06 o 
   7   4   1      127.69      158.59     20.73 o 
   8   4   1      655.01      669.40     29.14 o 
   9   4   1        6.03       13.94     19.17 o 
  10   4   1       23.50       38.41     19.94 o 
  11   4   1        9.41      -19.45     21.24 o 
  12   4   1      277.03      306.99     27.39 o 
  13   4   1      109.51       78.52     24.66 o 
  14   4   1        8.59        4.04     24.60 o 
  15   4   1       41.61       16.99     27.36 o 
   1   5   1      592.03      679.37     20.85 o 
   2   5   1      589.64      638.20     20.88 o 
   3   5   1      373.73      380.42     21.38 o 
   4   5   1        0.96      -13.49     16.41 o 
   5   5   1      575.85      619.39     28.76 o 
   6   5   1     2005.50     2041.56     43.24 o 
   7   5   1      218.09      228.98     24.77 o 
   8   5   1       26.72       32.87     23.61 o 
   9   5   1      188.03      206.29     25.46 o 
  10   5   1      831.03      897.09     36.84 o 
  11   5   1      100.19      112.42     27.61 o 
  12   5   1       53.60       49.83     30.63 o 
  13   5   1       17.03      -31.14     31.14 o 
  14   5   1       63.39       57.29     35.10 o 
   0   6   1      329.14      403.24     40.97 o 
   1   6   1      472.09      550.52     28.09 o 
   2   6   1        0.74       17.86     24.99 o 
   3   6   1      844.26      929.35     41.26 o 
   4   6   1      122.19      154.29     30.57 o 
   5   6   1       25.24       35.17     28.41 o 
   6   6   1       30.10       57.20     29.74 o 
   7   6   1      320.25      337.19     36.72 o 
   8   6   1       48.22       91.83     33.75 o 
   9   6   1      153.72      140.08     36.96 o 
  10   6   1        6.00      -34.67     34.67 o 
  11   6   1       42.10       69.69     37.86 o 
  12   6   1        2.88       -3.81     42.56 o 
   1   7   1       54.61       52.05     30.79 o 
   2   7   1      182.20      233.17     39.38 o 
   3   7   1        3.72       -5.96     33.31 o 
   4   7   1        6.15      -35.35     35.35 o 
   5   7   1        2.60      -17.24     36.02 o 
   6   7   1      208.38      298.89     46.02 o 
   7   7   1        1.98      -11.94     39.24 o 
   8   7   1       90.77       77.92     42.20 o 
   9   7   1       65.93      169.64     47.02 o 
   0   8   1       12.52       -0.70     57.19 o 
   1   8   1       88.03       76.93     42.24 o 
   2   8   1        1.38      -46.70     46.70 o 
   3   8   1       92.09       73.07     44.31 o 
   4   8   1      163.09      258.63     54.75 o 
   5   8   1       46.51       31.01     43.68 o 
   1   0   2      458.00      485.45     15.92 o 
   2   0   2     2654.33     3058.63     68.97 o 
   3   0   2      355.27      410.73     15.78 o 
   4   0   2    55912.57    55785.46    542.16 o 
   5   0   2     1504.19     1674.08     37.18 o 
   6   0   2      310.09      328.68     33.20 o 
   7   0   2      292.67      202.43     29.03 o 
   8   0   2       74.57       88.23     29.03 o 
   9   0   2     2493.18     2515.78     77.83 o 
  10   0   2      212.83      265.63     40.30 o 
  11   0   2      363.99      367.41     46.89 o 
  12   0   2     4221.02     3891.28    214.87 o 
  13   0   2      246.88      183.61    129.98 o 
  14   0   2       68.96       62.96     52.42 o 
  15   0   2     1022.77     1057.66     84.41 o 
  16   0   2      185.82      126.04    123.35 o 
  17   0   2      294.40      214.97     82.24 o 
   1   1   2    15147.15    15637.93    112.34 o 
   2   1   2     9379.07     9590.66     64.05 o 
   3   1   2    42458.37    42880.60    273.61 o 
   4   1   2     9498.96     9741.56    144.25 o 
   5   1   2    21494.56    21169.93    159.44 o 
   6   1   2     1126.40     1138.04     25.51 o 
   7   1   2    10815.17    10666.96     86.67 o 
   8   1   2      661.37      736.62     21.96 o 
   9   1   2     9212.13     8870.44     92.73 o 
  10   1   2       93.91       88.54     22.17 o 
  11   1   2     1797.82     1780.79     43.53 o 
  12   1   2      478.19      467.51     33.00 o 
  13   1   2     3239.56     3174.05     99.55 o 
  14   1   2       80.88      156.86     39.70 o 
  15   1   2      191.72      152.84     43.03 o 
  16   1   2        1.36      -21.20     43.81 o 
  17   1   2      433.34      450.97     57.57 o 
   0   2   2    26488.29    26662.00    272.61 o 
   1   2   2     7559.01     7976.78     61.79 o 
   2   2   2      216.54      292.66     10.15 o 
   3   2   2    18643.61    18781.60    134.28 o 
   4   2   2     3111.30     3340.35     36.90 o 
   5   2   2     1721.90     1651.50     26.60 o 
   6   2   2     7606.93     7687.22     88.91 o 
   7   2   2     8954.16     8718.67     89.37 o 
   8   2   2      751.94      779.45     33.81 o 
   9   2   2     1175.22     1202.45     34.10 o 
  10   2   2        2.54      -18.09     18.09 o 
  11   2   2     3778.18     3688.35     94.90 o 
  12   2   2     1046.36     1095.98     37.54 o 
  13   2   2      650.59      580.43     33.01 o 
  14   2   2        2.10      -28.14     28.14 o 
  15   2   2     1106.92     1070.24     73.47 o 
  16   2   2       38.18        3.36     61.06 o 
  17   2   2       35.85      -63.56     63.56 o 
   1   3   2     4645.23     4351.54     44.31 o 
   2   3   2     7931.57     8014.88     56.82 o 
   3   3   2     2433.50     2322.01     28.69 o 
   4   3   2        1.61        2.40      9.85 o 
   5   3   2     4380.79     4180.55     40.83 o 
   6   3   2       48.81       60.12     14.08 o 
   7   3   2     3139.41     3140.80     47.50 o 
   8   3   2        2.31       -5.90     14.45 o 
   9   3   2     3776.00     3717.78     47.89 o 
  10   3   2      439.27      465.16     28.20 o 
  11   3   2      149.39      175.49     23.35 o 
  12   3   2      317.70      286.90     26.67 o 
  13   3   2      484.29      516.16     31.73 o 
  14   3   2       50.16       37.89     26.48 o 
  15   3   2        0.09      -18.41     28.30 o 
  16   3   2        5.60       24.78     31.26 o 
   0   4   2      338.45      356.92     25.95 o 
   1   4   2      762.10      643.90     19.19 o 
   2   4   2       19.43       15.07     10.39 o 
   3   4   2     2212.19     2049.98     30.05 o 
   4   4   2     1522.12     1518.75     30.52 o 
   5   4   2      202.63      265.06     19.67 o 
   6   4   2      333.93      356.18     30.06 o 
   7   4   2     1140.26     1160.28     33.16 o 
   8   4   2       22.18       20.88     17.49 o 
   9   4   2       40.60       12.38     18.92 o 
  10   4   2       65.54       61.08     21.52 o 
  11   4   2      500.13      577.53     29.57 o 
  12   4   2      304.37      365.00     28.09 o 
  13   4   2      194.14      205.55     27.42 o 
  14   4   2        8.55       -1.15     27.01 o 
  15   4   2      110.66      117.16     28.06 o 
   1   5   2     3125.20     3088.50     40.98 o 
   2   5   2        4.24        1.11     13.23 o 
   3   5   2     1318.41     1305.97     33.68 o 
   4   5   2      206.61      235.04     21.59 o 
   5   5   2     1421.24     1421.62     36.35 o 
   6   5   2        1.75       17.83     20.55 o 
   7   5   2      573.18      540.03     29.46 o 
   8   5   2       47.93       29.41     23.68 o 
   9   5   2      596.09      619.11     36.72 o 
  10   5   2      100.58       83.22     30.34 o 
  11   5   2       49.14       58.65     30.77 o 
  12   5   2        2.69      -15.19     29.63 o 
  13   5   2       36.26       41.43     33.19 o 
  14   5   2       15.73        8.82     34.21 o 
   0   6   2      416.52      410.63     34.45 o 
   1   6   2      197.22      229.65     23.80 o 
   2   6   2      245.63      284.59     28.31 o 
   3   6   2       11.28      -23.61     23.61 o 
   4   6   2       14.74      -24.48     24.48 o 
   5   6   2      548.86      583.53     38.72 o 
   6   6   2       18.37        9.42     29.57 o 
   7   6   2       17.08       45.72     30.68 o 
   8   6   2       58.53       24.08     33.98 o 
   9   6   2      495.20      483.01     48.57 o 
  10   6   2       18.98        0.32     34.71 o 
  11   6   2      103.88       64.61     45.19 o 
  12   6   2       27.42       21.76     48.12 o 
   1   7   2     1139.97     1057.07     52.65 o 
   2   7   2       24.50       26.31     32.73 o 
   3   7   2      697.30      701.23     48.37 o 
   4   7   2      131.57      166.52     37.71 o 
   5   7   2      421.78      323.82     43.16 o 
   6   7   2        0.85      -35.15     38.21 o 
   7   7   2      175.72      116.90     44.03 o 
   8   7   2       88.20       78.56     43.23 o 
   9   7   2       68.83       61.44     44.42 o 
   0   8   2       82.25       19.67     72.95 o 
   1   8   2       16.40        0.22     39.73 o 
   2   8   2       77.09      101.27     47.77 o 
   3   8   2       53.37       47.42     44.36 o 
   4   8   2      140.29      140.59     46.31 o 
   5   8   2        0.05      -42.73     42.73 o 
   1   1   3    13933.16    14364.38    128.63 o 
   2   1   3     1793.64     1786.60     21.27 o 
   3   1   3      239.81      256.79      9.05 o 
   4   1   3       25.32       20.57      7.40 o 
   5   1   3     1047.14     1104.75     19.19 o 
   6   1   3      944.25      885.13     21.07 o 
   7   1   3      332.22      454.48     15.54 o 
   8   1   3       72.68       89.69     12.48 o 
   9   1   3      143.03      161.66     17.55 o 
  10   1   3      477.89      538.54     27.29 o 
  11   1   3      284.20      283.52     25.35 o 
  12   1   3       17.67       35.07     26.39 o 
  13   1   3      586.84      546.78     44.03 o 
  14   1   3      148.61      128.83     38.09 o 
  15   1   3        9.10       13.86     38.09 o 
  16   1   3        0.19       17.35     44.28 o 
  17   1   3        0.23       10.89     83.55 o 
   0   2   3      902.56     1057.77     32.05 o 
   1   2   3     4715.77     4931.83     42.74 o 
   2   2   3       71.77       65.38      6.96 o 
   3   2   3     4277.08     4501.08     36.99 o 
   4   2   3      118.20      101.78     10.24 o 
   5   2   3     2102.15     2357.59     39.04 o 
   6   2   3     4016.34     4235.30     44.25 o 
   7   2   3     1884.88     1863.51     27.35 o 
   8   2   3     1524.73     1410.12     29.45 o 
   9   2   3        0.58       28.43     16.26 o 
  10   2   3       40.12       23.86     18.16 o 
  11   2   3      594.15      633.59     35.30 o 
  12   2   3      548.51      563.81     35.20 o 
  13   2   3        0.65      -10.65     26.24 o 
  14   2   3       41.19       43.18     29.28 o 
  15   2   3      126.44      133.28     43.10 o 
  16   2   3       64.87       99.16     45.93 o 
  17   2   3       14.79      -47.51     47.51 o 
   1   3   3     2036.72     2222.30     29.51 o 
   2   3   3     6754.13     6953.31     57.85 o 
   3   3   3       78.22       87.74      9.53 o 
   4   3   3      157.43      147.64     12.31 o 
   5   3   3      716.44      891.64     20.11 o 
   6   3   3     7758.58     7747.68     69.26 o 
   7   3   3      180.06      155.80     15.16 o 
   8   3   3       31.78       16.91     14.09 o 
   9   3   3       24.24       22.34     17.23 o 
  10   3   3     4863.75     4538.93     58.98 o 
  11   3   3        1.74       -4.51     19.59 o 
  12   3   3       17.52       18.78     30.20 o 
  13   3   3      148.86      147.72     27.18 o 
  14   3   3      924.34      781.48     37.18 o 
  15   3   3        0.81       18.08     31.69 o 
  16   3   3        8.31      -10.34     33.72 o 
   0   4   3     4659.25     4536.22     76.19 o 
   1   4   3       88.57      127.48     14.03 o 
   2   4   3       26.80       19.47     10.98 o 
   3   4   3      792.66      798.67     30.24 o 
   4   4   3     2832.02     2976.31     39.03 o 
   5   4   3      477.34      472.23     22.36 o 
   6   4   3      888.99      882.80     41.65 o 
   7   4   3      280.95      283.15     29.74 o 
   8   4   3      775.37      744.82     27.87 o 
   9   4   3      927.68      924.16     31.60 o 
  10   4   3       43.18       15.73     20.67 o 
  11   4   3      108.01       81.74     25.69 o 
  12   4   3      199.91      187.51     24.99 o 
  13   4   3      875.56      755.11     34.82 o 
  14   4   3       70.95       69.75     27.85 o 
  15   4   3        8.42       21.83     30.01 o 
   1   5   3     2089.60     2025.39     34.83 o 
   2   5   3     1409.70     1411.11     27.18 o 
   3   5   3      322.34      301.77     20.90 o 
   4   5   3        3.51       20.43     20.10 o 
   5   5   3      411.64      397.04     32.89 o 
   6   5   3      347.70      376.55     28.52 o 
   7   5   3       62.40       61.13     24.39 o 
   8   5   3       83.67      105.34     27.33 o 
   9   5   3        8.42       -9.15     26.92 o 
  10   5   3       63.21       85.95     30.18 o 
  11   5   3        0.79       -3.27     29.33 o 
  12   5   3      141.85       63.88     34.23 o 
  13   5   3       26.63       26.88     35.43 o 
  14   5   3       53.08       91.96     35.78 o 
   0   6   3       99.88      148.57     30.07 o 
   1   6   3      921.69     1005.62     34.07 o 
   2   6   3        8.00      -21.97     21.97 o 
   3   6   3      148.04      174.26     27.22 o 
   4   6   3      230.86      331.42     30.15 o 
   5   6   3      187.25      211.61     30.65 o 
   6   6   3      105.21      133.38     42.31 o 
   7   6   3       15.01       19.26     28.13 o 
   8   6   3       16.21        0.12     29.80 o 
   9   6   3      527.40      501.64     42.84 o 
  10   6   3       17.09        0.72     34.10 o 
  11   6   3       18.96       71.47     40.15 o 
  12   6   3      101.04       88.53     43.22 o 
   1   7   3      192.14      276.25     34.56 o 
   2   7   3      230.90      267.28     42.69 o 
   3   7   3        1.57      -19.52     34.45 o 
   4   7   3       13.15      -25.75     40.59 o 
   5   7   3        8.75       10.21     36.64 o 
   6   7   3      271.13      283.81     45.62 o 
   7   7   3      335.93      258.78     58.20 o 
   8   7   3       69.80       50.23     42.12 o 
   9   7   3      337.91      350.09     50.42 o 
   0   8   3       32.27      -74.28     74.28 o 
   1   8   3       45.57       59.30     42.07 o 
   2   8   3        8.48      -50.12     52.85 o 
   3   8   3      133.40       70.87     43.34 o 
   4   8   3       81.15       11.67     44.53 o 
   0   0   4    22392.40    22890.62    395.26 o 
   1   0   4     3373.20     3358.39     50.65 o 
   2   0   4    12357.48    12948.09    236.10 o 
   3   0   4     3815.01     3653.24     43.03 o 
   4   0   4   163808.33   156329.59   1869.62 o 
   5   0   4     1635.54     1861.84     46.71 o 
   6   0   4       31.78       24.88     12.66 o 
   7   0   4     7554.41     7722.49     90.49 o 
   8   0   4    37372.84    35777.90    383.24 o 
   9   0   4        6.38        2.47     29.43 o 
  10   0   4     1962.36     1817.74     73.30 o 
  11   0   4     6377.11     6180.59    153.86 o 
  12   0   4    18102.04    17411.93    285.10 o 
  13   0   4      624.82      576.78     64.69 o 
  14   0   4      133.17      208.13     56.18 o 
  15   0   4      481.76      461.99     66.57 o 
  16   0   4      260.39      221.66     72.20 o 
  17   0   4      120.48      140.96     68.45 o 
   1   1   4    48403.72    48140.36    605.71 o 
   2   1   4    10478.05    10174.90     74.97 o 
   3   1   4     9309.71     9796.81     67.91 o 
   4   1   4      342.57      381.89     14.06 o 
   5   1   4    12798.56    13108.42     91.04 o 
   6   1   4    19560.32    19106.96    128.77 o 
   7   1   4     6296.74     6586.97     61.54 o 
   8   1   4     3437.50     3325.14     41.60 o 
   9   1   4     3795.59     3739.94     59.71 o 
  10   1   4     7806.20     7402.22     83.88 o 
  11   1   4      746.09      748.92     46.27 o 
  12   1   4     3989.28     3850.66     74.34 o 
  13   1   4      285.52      311.48     39.78 o 
  14   1   4      497.22      501.77     45.69 o 
  15   1   4       41.39        1.94     41.35 o 
  16   1   4     1349.79     1237.97    102.23 o 
  17   1   4       73.43       81.89     48.63 o 
   0   2   4   165706.63   155126.72   2435.76 o 
   1   2   4    11451.17    12372.31     89.39 o 
   2   2   4     2505.03     2570.52     24.64 o 
   3   2   4     9887.33    10541.81     85.92 o 
   4   2   4    25489.68    24827.78    159.90 o 
   5   2   4     4998.24     5387.45     56.39 o 
   6   2   4      805.74      896.22     19.25 o 
   7   2   4     8276.74     8218.37     65.61 o 
   8   2   4    17978.87    17186.92    145.16 o 
   9   2   4      708.22      691.17     26.82 o 
  10   2   4      309.35      362.15     23.89 o 
  11   2   4     1812.07     1705.79     41.68 o 
  12   2   4      608.20      713.53     40.22 o 
  13   2   4        3.87       -4.06     25.52 o 
  14   2   4     1161.69     1162.98     46.87 o 
  15   2   4      404.81      479.32     51.82 o 
  16   2   4      568.95      600.73     55.87 o 
  17   2   4        7.55      -43.66     43.66 o 
   1   3   4     1743.14     1688.37     25.54 o 
   2   3   4     7728.91     7340.25     60.03 o 
   3   3   4     1859.45     1875.50     26.93 o 
   4   3   4      819.48      894.89     19.56 o 
   5   3   4     2330.31     2459.13     33.14 o 
   6   3   4    11439.88    10718.10     90.81 o 
   7   3   4     1156.58     1241.79     28.12 o 
   8   3   4     2148.66     2124.27     37.37 o 
   9   3   4      589.16      516.67     24.51 o 
  10   3   4     3821.83     3646.05     59.91 o 
  11   3   4       59.59       49.23     21.06 o 
  12   3   4     2002.60     1936.57     47.32 o 
  13   3   4      852.56      838.19     48.25 o 
  14   3   4      693.24      670.25     35.92 o 
  15   3   4        0.83        2.13     29.88 o 
  16   3   4      226.99      167.80     39.74 o 
   0   4   4     6433.66     6397.44     95.61 o 
   1   4   4      803.74      736.67     21.44 o 
   2   4   4        2.57       -2.33     11.75 o 
   3   4   4      162.96      137.21     13.19 o 
   4   4   4    13415.89    13227.98    131.60 o 
   5   4   4     1143.40     1097.88     44.23 o 
   6   4   4        5.37       12.23     16.57 o 
   7   4   4       10.77       -1.40     16.16 o 
   8   4   4     2681.80     2633.17     44.37 o 
   9   4   4      295.39      305.09     24.26 o 
  10   4   4      371.24      409.10     26.96 o 
  11   4   4        5.53       -9.63     22.37 o 
  12   4   4     1968.78     1909.98     46.57 o 
  13   4   4       52.42       39.71     25.17 o 
  14   4   4      335.75      375.86     34.50 o 
  15   4   4       44.11        3.57     29.55 o 
   1   5   4      170.79      126.87     19.52 o 
   2   5   4     2224.36     2167.74     36.22 o 
   3   5   4      169.15      173.47     20.39 o 
   4   5   4       19.29       20.49     21.04 o 
   5   5   4      589.23      609.25     39.15 o 
   6   5   4     1215.21     1201.36     42.71 o 
   7   5   4        4.42      -22.30     22.30 o 
   8   5   4      353.54      389.71     31.27 o 
   9   5   4       36.11       35.08     27.98 o 
  10   5   4      390.13      399.28     35.33 o 
  11   5   4       26.79       19.98     29.97 o 
  12   5   4      322.30      359.64     39.64 o 
  13   5   4        1.62      -31.17     31.17 o 
  14   5   4       55.19       67.84     34.98 o 
   0   6   4     3379.54     2999.59     66.51 o 
   1   6   4        3.82       17.56     20.73 o 
   2   6   4      178.78      202.30     27.36 o 
   3   6   4      156.49      122.10     28.64 o 
   4   6   4     2697.66     2527.96     61.75 o 
   5   6   4      203.18      250.84     33.11 o 
   6   6   4      252.29      326.18     37.06 o 
   7   6   4      475.36      439.71     39.36 o 
   8   6   4     1866.97     1766.16     59.15 o 
   9   6   4       11.62       10.15     33.36 o 
  10   6   4      103.86      124.66     38.39 o 
  11   6   4        8.29       -2.31     38.89 o 
  12   6   4      412.88      475.80     81.00 o 
   1   7   4       46.57       47.63     29.86 o 
   2   7   4       66.50       63.97     35.79 o 
   3   7   4       28.70       28.46     36.13 o 
   4   7   4      129.59      182.82     40.60 o 
   5   7   4      123.51      105.51     38.64 o 
   6   7   4       38.85       -0.26     39.11 o 
   7   7   4        2.60       20.80     37.93 o 
   8   7   4       65.55       22.80     40.48 o 
   9   7   4        0.61      -17.37     42.70 o 
   0   8   4        3.63      -61.01     82.24 o 
   1   8   4       76.12       84.73     62.82 o 
   2   8   4       49.09       23.52    104.78 o 
   3   8   4       63.57       26.51     42.41 o 
   4   8   4        1.99      -19.66     42.62 o 
   1   1   5     6946.53     6987.89     61.16 o 
   2   1   5     1188.77     1253.21     19.91 o 
   3   1   5     3941.08     4250.50     33.58 o 
   4   1   5     5169.28     5393.12     44.45 o 
   5   1   5     2073.35     1979.17     25.19 o 
   6   1   5       53.31       41.57      9.95 o 
   7   1   5     2360.50     2596.03     32.71 o 
   8   1   5      325.09      356.48     17.40 o 
   9   1   5     2569.82     2417.92     44.48 o 
  10   1   5       27.58       32.16     18.70 o 
  11   1   5      472.55      463.47     38.64 o 
  12   1   5       36.92       25.66     27.75 o 
  13   1   5      188.30      229.66     38.24 o 
  14   1   5       17.35       29.74     36.90 o 
  15   1   5       49.53       32.77     41.29 o 
  16   1   5      155.57      222.56     49.57 o 
  17   1   5        1.61       20.21     47.16 o 
   0   2   5    17462.88    17789.66    189.42 o 
   1   2   5       69.38       47.98      6.67 o 
   2   2   5      485.85      490.81     15.10 o 
   3   2   5     4606.62     4357.22     41.41 o 
   4   2   5      494.10      503.49     14.27 o 
   5   2   5     1369.94     1247.57     20.88 o 
   6   2   5      524.14      555.58     16.30 o 
   7   2   5     1001.22      936.27     22.20 o 
   8   2   5      158.35      166.02     14.47 o 
   9   2   5      800.08      781.33     28.45 o 
  10   2   5       47.02       54.73     17.13 o 
  11   2   5     1776.47     1558.40     37.33 o 
  12   2   5       62.38       98.52     30.50 o 
  13   2   5       26.58       22.08     24.54 o 
  14   2   5       27.96       52.63     27.99 o 
  15   2   5       48.58       42.89     33.58 o 
  16   2   5       14.95       18.18     40.36 o 
  17   2   5        3.83      -40.16     40.16 o 
   1   3   5      169.04      113.37     10.78 o 
   2   3   5       16.57       70.57     12.06 o 
   3   3   5      823.15      813.38     19.05 o 
   4   3   5        6.15        4.18      8.50 o 
   5   3   5      413.64      360.24     14.97 o 
   6   3   5      191.97      246.84     15.11 o 
   7   3   5      655.75      652.28     23.81 o 
   8   3   5       69.14       56.75     16.49 o 
   9   3   5      370.68      368.34     22.21 o 
  10   3   5        1.31       -3.15     18.65 o 
  11   3   5      144.68      149.36     23.08 o 
  12   3   5      395.65      380.67     28.69 o 
  13   3   5      534.32      499.87     31.62 o 
  14   3   5      115.74       41.88     26.40 o 
  15   3   5       24.11      -14.11     30.85 o 
  16   3   5       69.37      128.08     39.52 o 
   0   4   5      422.93      403.91     39.85 o 
   1   4   5     3025.29     2846.63     38.06 o 
   2   4   5      872.42      894.18     22.57 o 
   3   4   5      108.61       83.86     13.80 o 
   4   4   5       43.21       55.80     14.13 o 
   5   4   5      841.18      839.82     27.12 o 
   6   4   5       26.59       21.08     17.16 o 
   7   4   5     1495.65     1447.92     33.30 o 
   8   4   5       89.29       62.57     23.54 o 
   9   4   5     1057.92      984.41     31.95 o 
  10   4   5       69.16       64.89     22.42 o 
  11   4   5      393.80      379.14     28.29 o 
  12   4   5       22.81      -10.54     29.83 o 
  13   4   5        2.34      -11.91     35.97 o 
  14   4   5        7.49      -22.44     27.47 o 
  15   4   5      182.12      246.68     36.34 o 
   1   5   5     1987.36     2056.30     46.52 o 
   2   5   5     3737.47     3760.57     51.71 o 
   3   5   5     1430.78     1520.99     38.86 o 
   4   5   5       39.64       20.86     23.47 o 
   5   5   5      331.79      379.54     31.06 o 
   6   5   5     2571.13     2531.37     76.82 o 
   7   5   5      341.50      333.55     29.61 o 
   8   5   5      185.75      181.60     28.73 o 
   9   5   5      330.23      373.50     33.54 o 
  10   5   5      564.51      593.13     38.10 o 
  11   5   5       16.65       78.29     31.25 o 
  12   5   5        3.32       -0.49     29.30 o 
  13   5   5      207.15      216.98     36.12 o 
  14   5   5       71.76       50.04     33.92 o 
   0   6   5       41.68       75.40     27.72 o 
   1   6   5      217.69      234.67     24.59 o 
   2   6   5        4.85        7.76     23.74 o 
   3   6   5      729.92      803.63     40.82 o 
   4   6   5      126.68      143.24     29.97 o 
   5   6   5      707.71      800.12     43.20 o 
   6   6   5      451.34      474.30     39.73 o 
   7   6   5      408.54      635.09     52.37 o 
   8   6   5      189.87      231.59     37.84 o 
   9   6   5        3.53      -33.58     33.58 o 
  10   6   5       17.45       28.93     36.81 o 
  11   6   5      563.55      707.82    106.59 o 
  12   6   5        1.91       30.10     42.29 o 
   1   7   5       19.20       36.71     33.73 o 
   2   7   5        2.33      -31.92     32.86 o 
   3   7   5      331.59      362.47     43.68 o 
   4   7   5      165.02       58.70     36.90 o 
   5   7   5      634.65      675.38     51.70 o 
   6   7   5      115.08       99.93     40.31 o 
   7   7   5       38.98       40.06     42.28 o 
   8   7   5        2.65      -27.99     41.30 o 
   9   7   5      119.09       89.20     45.38 o 
   0   8   5       34.59      -10.61     84.89 o 
   1   8   5      438.88      500.94     74.96 o 
   2   8   5        0.56       -8.88     59.06 o 
   3   8   5      102.59      205.23    189.67 o 
   4   8   5        1.05      -20.21     50.41 o 
   0   0   6     9041.20    10164.91    135.98 o 
   1   0   6     9327.63     9262.36     88.82 o 
   2   0   6    10962.05    11363.39    123.54 o 
   3   0   6     6046.77     5623.36     53.96 o 
   4   0   6     7461.45     8110.18     96.77 o 
   5   0   6     3931.40     4543.00     85.81 o 
   6   0   6     4461.25     4678.98     61.21 o 
   7   0   6     7594.26     7110.51     86.26 o 
   8   0   6    26443.84    26269.17    248.33 o 
   9   0   6      578.73      557.39     33.85 o 
  10   0   6       38.51       65.14     24.78 o 
  11   0   6     3303.29     3394.55    105.97 o 
  12   0   6     1912.27     1703.85     81.58 o 
  13   0   6      212.06      180.76     59.69 o 
  14   0   6      377.32      422.21     66.41 o 
  15   0   6       85.29      126.92     59.67 o 
  16   0   6      451.88      414.04     74.75 o 
  17   0   6        1.54      -65.57     65.57 o 
   1   1   6    11769.92    11755.38     78.12 o 
   2   1   6    13743.85    14184.77     89.78 o 
   3   1   6     5233.61     5232.72     39.81 o 
   4   1   6      416.25      413.58     11.40 o 
   5   1   6     8366.92     7739.36     69.35 o 
   6   1   6     6698.24     6377.42     54.81 o 
   7   1   6     5431.29     5814.04     52.25 o 
   8   1   6      134.47      119.59     14.26 o 
   9   1   6     4213.61     4046.08     58.63 o 
  10   1   6     1602.30     1574.48     39.59 o 
  11   1   6      366.89      328.26     26.89 o 
  12   1   6      298.79      348.84     33.02 o 
  13   1   6      361.39      354.69     41.31 o 
  14   1   6      902.88      953.21    105.30 o 
  15   1   6        0.77      -38.12     38.12 o 
  16   1   6      436.58      339.15     50.95 o 
  17   1   6       38.49        2.76     46.00 o 
   0   2   6     4102.87     4892.90     56.29 o 
   1   2   6     9006.66     8885.15     67.54 o 
   2   2   6       16.35       35.94      6.33 o 
   3   2   6     2554.95     2435.38     28.46 o 
   4   2   6    10834.00    10178.31     75.61 o 
   5   2   6      229.22      211.80     12.42 o 
   6   2   6     2658.61     2839.91     32.70 o 
   7   2   6     1144.86     1003.92     22.10 o 
   8   2   6     1899.60     1845.45     30.50 o 
   9   2   6      292.99      287.78     20.80 o 
  10   2   6     1649.59     1583.81     35.61 o 
  11   2   6      482.92      458.72     26.30 o 
  12   2   6     2518.93     2399.26     66.77 o 
  13   2   6      388.46      386.70     34.71 o 
  14   2   6      614.08      581.11     45.34 o 
  15   2   6      585.92      644.39     43.86 o 
  16   2   6       46.22      -11.06     40.15 o 
  17   2   6       48.05      109.24     43.89 o 
   1   3   6     5259.41     5259.60     49.30 o 
   2   3   6     5469.34     5093.57     65.60 o 
   3   3   6    10229.12    10181.45     83.72 o 
   4   3   6       38.30       39.17      9.84 o 
   5   3   6     4485.61     4641.71     44.72 o 
   6   3   6     3621.49     3258.50     40.31 o 
   7   3   6     1155.14     1159.29     30.31 o 
   8   3   6       46.97       40.81     17.38 o 
   9   3   6     2311.52     2395.01     42.06 o 
  10   3   6     3359.45     3065.24     48.55 o 
  11   3   6      267.41      323.68     25.45 o 
  12   3   6       13.88       13.35     23.58 o 
  13   3   6     1508.49     1589.44     49.76 o 
  14   3   6      190.55      221.65     37.18 o 
  15   3   6       31.50       -4.39     31.38 o 
  16   3   6       33.56      -33.30     36.83 o 
   0   4   6     8850.64     8459.58     98.69 o 
   1   4   6      172.30      135.12     15.64 o 
   2   4   6       40.66       46.24     12.69 o 
   3   4   6      837.92      795.45     22.11 o 
   4   4   6     1353.82     1209.76     26.57 o 
   5   4   6      609.14      619.78     24.27 o 
   6   4   6       38.77       38.67     17.28 o 
   7   4   6      787.79      846.98     27.96 o 
   8   4   6     2944.63     2734.18     44.64 o 
   9   4   6       39.28       18.40     20.01 o 
  10   4   6      297.32      279.03     25.38 o 
  11   4   6     1471.28     1563.66     42.74 o 
  12   4   6       50.37       54.01     26.81 o 
  13   4   6       55.54        9.04     28.29 o 
  14   4   6      151.05      111.22     33.29 o 
  15   4   6      327.92      336.57     38.92 o 
   1   5   6      576.43      620.26     30.71 o 
   2   5   6      624.52      580.17     28.53 o 
   3   5   6      966.54      954.54     33.69 o 
   4   5   6      365.60      357.40     29.20 o 
   5   5   6      208.14      283.85     31.30 o 
   6   5   6       79.57       95.01     26.67 o 
   7   5   6     1093.21     1060.31     57.64 o 
   8   5   6      276.45      327.83     41.27 o 
   9   5   6      324.36      359.92     37.08 o 
  10   5   6       48.04       19.68     33.49 o 
  11   5   6       26.23      -33.50     33.50 o 
  12   5   6      915.75      854.18     51.15 o 
  13   5   6       83.25       70.67     41.14 o 
  14   5   6        3.54      -40.75     40.75 o 
   0   6   6     1493.03     1369.06     57.70 o 
   1   6   6       29.75       35.09     21.50 o 
   2   6   6        2.43        9.38     23.75 o 
   3   6   6       62.19       45.62     27.42 o 
   4   6   6     1058.02     1005.32     44.74 o 
   5   6   6       67.52       63.55     30.27 o 
   6   6   6        2.54      -12.05     29.53 o 
   7   6   6      140.50      156.83     35.72 o 
   8   6   6      928.37      944.20     50.07 o 
   9   6   6        9.49        6.33     34.62 o 
  10   6   6        1.55      -27.16     35.61 o 
  11   6   6       28.64      -10.37     38.56 o 
  12   6   6      145.71      144.07     44.62 o 
   1   7   6       80.14       44.51     34.58 o 
   2   7   6       82.02       82.48     32.48 o 
   3   7   6        4.81      -16.17     32.22 o 
   4   7   6       19.82       20.33     33.67 o 
   5   7   6      109.14      107.04     36.49 o 
   6   7   6      135.05       71.49     36.12 o 
   7   7   6        4.04       79.29     39.50 o 
   8   7   6      166.32      148.27     42.17 o 
   9   7   6       85.54       38.30     40.36 o 
   0   8   6      123.19       31.83     79.58 o 
   1   8   6        4.95       33.67     72.95 o 
   2   8   6        1.37      -32.81     60.94 o 
   3   8   6       17.85      -14.74     72.95 o 
   4   8   6      239.69      272.18     58.46 o 
   1   1   7     7500.89     7962.70     56.66 o 
   2   1   7       21.00       43.01      5.44 o 
   3   1   7       18.29       10.19      5.63 o 
   4   1   7        0.05        9.69      6.52 o 
   5   1   7        4.91        3.37      7.24 o 
   6   1   7      215.83      227.38     11.68 o 
   7   1   7      794.90      863.76     19.74 o 
   8   1   7        0.89        0.16     11.07 o 
   9   1   7       48.47       19.36     17.06 o 
  10   1   7      343.47      329.76     24.39 o 
  11   1   7       19.06       15.59     21.04 o 
  12   1   7      681.02      718.02     41.52 o 
  13   1   7      491.14      525.24     43.71 o 
  14   1   7       38.77       34.17     37.75 o 
  15   1   7        0.74      -14.45     38.63 o 
  16   1   7        0.04       40.22     45.01 o 
  17   1   7        3.62      -45.78     53.99 o 
   0   2   7     9186.07     9754.48    114.14 o 
   1   2   7    11811.38    11934.11    113.64 o 
   2   2   7        9.85       20.89      6.29 o 
   3   2   7      662.47      741.41     15.48 o 
   4   2   7      109.22      104.82     10.20 o 
   5   2   7     2290.23     2474.68     31.28 o 
   6   2   7      289.47      282.94     13.78 o 
   7   2   7      184.89      192.71     13.58 o 
   8   2   7       99.68      151.53     15.06 o 
   9   2   7       60.85       69.94     16.64 o 
  10   2   7        2.44       -7.84     17.91 o 
  11   2   7       26.16       32.07     21.33 o 
  12   2   7      122.38      130.38     25.28 o 
  13   2   7      354.77      339.86     40.12 o 
  14   2   7        6.15        7.81     27.74 o 
  15   2   7      166.67      194.75     36.72 o 
  16   2   7        9.14       -2.29     39.72 o 
  17   2   7        6.70      -33.48     43.54 o 
   1   3   7     2724.12     2824.42     32.68 o 
   2   3   7     6253.47     5940.21     51.81 o 
   3   3   7        1.41        3.78      9.40 o 
   4   3   7        2.45        8.92      9.72 o 
   5   3   7        2.89        6.41      9.77 o 
   6   3   7      852.65      828.55     22.91 o 
   7   3   7       34.69       62.88     16.76 o 
   8   3   7       26.81       26.89     18.08 o 
   9   3   7       82.38       98.58     19.93 o 
  10   3   7      109.96      113.14     21.39 o 
  11   3   7       79.91      101.98     22.67 o 
  12   3   7      207.59      170.95     25.59 o 
  13   3   7       20.17       15.73     28.45 o 
  14   3   7       71.83       91.09     30.80 o 
  15   3   7        4.28       -0.61     31.15 o 
  16   3   7        9.55      -10.94     38.17 o 
   0   4   7     1193.24     1213.81     33.19 o 
   1   4   7     5480.34     5663.30     64.07 o 
   2   4   7       79.06       87.03     15.02 o 
   3   4   7       17.32        1.28     12.83 o 
   4   4   7      553.36      573.52     28.87 o 
   5   4   7      156.00      183.26     18.59 o 
   6   4   7      404.89      420.03     22.81 o 
   7   4   7      216.98      286.07     33.70 o 
   8   4   7      408.94      421.87     26.71 o 
   9   4   7       36.91       43.71     24.83 o 
  10   4   7       24.49       34.61     22.94 o 
  11   4   7      765.76      777.79     35.37 o 
  12   4   7      154.51      157.26     28.88 o 
  13   4   7       51.88       13.66     28.25 o 
  14   4   7       19.61       13.19     31.80 o 
  15   4   7       28.02       19.25     34.69 o 
   1   5   7      230.39      216.15     29.84 o 
   2   5   7     2448.69     2423.22     47.42 o 
   3   5   7     1159.45     1199.78     36.37 o 
   4   5   7       18.66       40.44     24.03 o 
   5   5   7      294.46      269.59     29.81 o 
   6   5   7     1186.77     1249.61     45.85 o 
   7   5   7      444.23      418.68     35.44 o 
   8   5   7       67.22       34.69     29.87 o 
   9   5   7       30.26       13.62     31.87 o 
  10   5   7      909.02      917.30     48.12 o 
  11   5   7      345.08      295.41     40.01 o 
  12   5   7       95.88       96.86     37.49 o 
  13   5   7        7.09       69.06     40.98 o 
   0   6   7      801.27      886.13     55.62 o 
   1   6   7      143.78      140.95     23.74 o 
   2   6   7       13.75       -2.66     23.06 o 
   3   6   7     1299.43     1389.91     48.95 o 
   4   6   7      237.72      323.92     34.62 o 
   5   6   7      255.92      235.62     33.88 o 
   6   6   7      169.24      101.29     32.55 o 
   7   6   7        8.36       11.79     31.74 o 
   8   6   7      561.61      673.04     45.46 o 
   9   6   7        8.58        5.68     34.17 o 
  10   6   7       25.84        5.99     37.32 o 
  11   6   7       77.15       43.92     40.42 o 
   1   7   7        5.21        4.48     35.98 o 
   2   7   7      553.68      774.06     46.06 o 
   3   7   7      195.50      220.46     37.32 o 
   4   7   7       27.33       30.01     33.97 o 
   5   7   7        0.97      -20.55     38.90 o 
   6   7   7       30.03       93.89     43.61 o 
   7   7   7       42.91        8.59     41.77 o 
   8   7   7        0.27      -19.63     41.98 o 
   9   7   7        3.13      -15.93     44.10 o 
   0   8   7        3.73      -29.18     76.93 o 
   1   8   7       37.52       98.27     99.48 o 
   2   8   7       26.25      -60.94     60.94 o 
   3   8   7       48.08       67.68     65.57 o 
   4   8   7       19.28       38.19     51.45 o 
   0   0   8    27670.07    26786.65    606.15 o 
   1   0   8    27943.65    27569.51    401.65 o 
   2   0   8      575.03      594.92     18.21 o 
   3   0   8    20067.48    20256.28    148.59 o 
   4   0   8     6706.38     6474.08     59.05 o 
   5   0   8     6364.40     6742.30     69.64 o 
   6   0   8    20007.64    20899.42    176.76 o 
   7   0   8    14537.55    14586.90    133.85 o 
   8   0   8     4720.99     4027.18     73.52 o 
   9   0   8       12.65        4.77     23.89 o 
  10   0   8      243.79      269.76     30.80 o 
  11   0   8     4955.76     4818.45    122.85 o 
  12   0   8      541.17      527.65     59.06 o 
  13   0   8      462.46      536.10     63.69 o 
  14   0   8      649.75      598.56     70.17 o 
  15   0   8      946.08     1109.88    112.74 o 
  16   0   8      565.28      652.12     98.15 o 
  17   0   8        8.83       45.70     65.57 o 
   1   1   8    40118.16    40179.91    246.53 o 
   2   1   8    21577.94    21426.56    151.12 o 
   3   1   8    13993.36    13967.83    101.96 o 
   4   1   8     1903.91     1933.20     22.94 o 
   5   1   8    14884.35    15067.36    102.45 o 
   6   1   8    11836.32    11697.14     91.78 o 
   7   1   8     1162.44     1132.77     21.72 o 
   8   1   8      831.91      885.15     26.40 o 
   9   1   8     4613.25     4531.61     68.12 o 
  10   1   8     1371.15     1254.05     42.12 o 
  11   1   8      155.94      182.66     25.22 o 
  12   1   8        7.01        3.17     24.90 o 
  13   1   8     1380.21     1456.61     51.68 o 
  14   1   8      499.83      506.92     49.20 o 
  15   1   8       22.45       -0.21     47.42 o 
  16   1   8       25.60       -9.17     50.51 o 
  17   1   8      223.00      258.43     47.94 o 
   0   2   8    19073.77    19181.26    274.68 o 
   1   2   8     2671.30     2768.31     35.47 o 
   2   2   8     1245.84     1218.73     16.66 o 
   3   2   8     6814.09     6398.11     52.95 o 
   4   2   8    25138.59    25218.71    153.42 o 
   5   2   8     4327.01     4333.20     43.64 o 
   6   2   8      324.12      344.54     21.37 o 
   7   2   8     7202.30     6890.91     59.69 o 
   8   2   8     2660.81     2594.48     36.79 o 
   9   2   8      431.33      415.15     21.62 o 
  10   2   8      336.99      392.95     24.52 o 
  11   2   8     5321.52     5341.16     74.95 o 
  12   2   8     1602.46     1605.48     44.90 o 
  13   2   8       51.66       48.79     26.25 o 
  14   2   8        3.50      -14.10     27.47 o 
  15   2   8      643.26      698.13     45.63 o 
  16   2   8      121.44      115.67     45.47 o 
   1   3   8     9118.28     9259.56     83.62 o 
   2   3   8     2311.62     2249.90     28.16 o 
   3   3   8     1967.24     1953.44     26.90 o 
   4   3   8      225.56      289.10     13.75 o 
   5   3   8     8980.57     8563.46     79.71 o 
   6   3   8       54.69       72.24     13.92 o 
   7   3   8     1698.86     1709.90     57.95 o 
   8   3   8     1090.57     1064.44     31.28 o 
   9   3   8     3843.31     3713.79     55.14 o 
  10   3   8      107.32       95.42     29.25 o 
  11   3   8      248.16      283.24     25.83 o 
  12   3   8      918.93      905.22     35.48 o 
  13   3   8      842.93      944.26     41.84 o 
  14   3   8       43.24       -7.96     31.25 o 
  15   3   8        0.90      -30.85     30.85 o 
  16   3   8      186.14      176.91     41.69 o 
   0   4   8    19066.73    19370.78    224.67 o 
   1   4   8     2161.10     1951.18     46.81 o 
   2   4   8      156.53      174.57     16.52 o 
   3   4   8     2474.72     2355.16     35.72 o 
   4   4   8     5241.77     5535.88     61.20 o 
   5   4   8     1104.91     1124.75     30.75 o 
   6   4   8      321.59      301.91     24.35 o 
   7   4   8     5891.08     5692.74     76.44 o 
   8   4   8     2821.78     2799.75     58.75 o 
   9   4   8      778.89      732.67     32.21 o 
  10   4   8      115.64       94.71     25.03 o 
  11   4   8      843.29      892.54     37.82 o 
  12   4   8      271.31      242.63     30.37 o 
  13   4   8       16.43        0.37     28.77 o 
  14   4   8       13.84       -2.88     32.27 o 
  15   4   8      185.27      170.52     42.07 o 
   1   5   8      424.31      393.33     28.27 o 
   2   5   8     3357.20     3536.23     78.89 o 
   3   5   8     1704.99     1485.48     43.89 o 
   4   5   8      626.36      694.44     37.61 o 
   5   5   8     1653.53     1648.13     50.45 o 
   6   5   8     1804.83     2065.66     54.85 o 
   7   5   8      190.84      176.42     30.53 o 
   8   5   8      159.28      202.88     32.26 o 
   9   5   8      836.07      824.32     46.76 o 
  10   5   8      793.13      927.96     49.49 o 
  11   5   8      289.13      189.10     51.54 o 
  12   5   8      191.27      332.93     42.99 o 
  13   5   8      739.99      726.63     51.98 o 
   0   6   8     1291.90     1293.72     57.91 o 
   1   6   8      156.18      137.33     26.03 o 
   2   6   8       22.17        7.57     23.19 o 
   3   6   8       10.46      -26.18     26.18 o 
   4   6   8      429.01      493.24     38.88 o 
   5   6   8      908.62      793.59     43.85 o 
   6   6   8        3.30       -1.88     33.08 o 
   7   6   8       33.49       38.20     34.39 o 
   8   6   8      309.70      304.01     44.67 o 
   9   6   8        5.63       64.60     36.09 o 
  10   6   8       84.53      102.33     39.70 o 
  11   6   8      211.69      170.15     54.42 o 
   1   7   8       38.04       54.49     37.75 o 
   2   7   8       24.96       16.50     37.75 o 
   3   7   8        4.28       10.96     39.69 o 
   4   7   8       82.67       34.71     41.02 o 
   5   7   8      178.71      152.61     44.83 o 
   6   7   8       36.83       81.04     38.36 o 
   7   7   8      240.13      234.47     43.61 o 
   8   7   8      125.93       74.07     44.90 o 
   9   7   8      101.34       64.23     63.94 o 
   0   8   8       21.08       84.89     90.19 o 
   1   8   8        0.48       46.38     61.82 o 
   2   8   8        0.48       14.00     96.83 o 
   3   8   8        1.28       49.31     63.45 o 
   1   1   9        5.25        6.74      7.77 o 
   2   1   9     2721.56     2747.32     26.48 o 
   3   1   9     2544.39     2508.09     29.36 o 
   4   1   9     1080.33     1177.05     19.27 o 
   5   1   9       28.27       19.04      8.21 o 
   6   1   9       87.37       93.69     10.94 o 
   7   1   9      109.78       96.45     11.60 o 
   8   1   9       49.70       77.36     12.68 o 
   9   1   9       23.38       42.26     19.28 o 
  10   1   9       17.29       33.24     18.97 o 
  11   1   9        3.87      -19.78     19.78 o 
  12   1   9      128.56      107.89     37.30 o 
  13   1   9      520.94      444.89     37.88 o 
  14   1   9      101.10       41.68     39.54 o 
  15   1   9        0.12      -34.81     34.81 o 
  16   1   9      112.92      155.48     42.94 o 
  17   1   9        8.50      -41.10     41.10 o 
   0   2   9     7734.23     8048.59    106.50 o 
   1   2   9     4556.66     4361.53     46.28 o 
   2   2   9       25.05       31.91      6.93 o 
   3   2   9      307.05      292.16     10.81 o 
   4   2   9      103.63       96.95      9.51 o 
   5   2   9       19.49       21.05      9.12 o 
   6   2   9      164.38      208.40     14.50 o 
   7   2   9     1777.59     1602.23     29.75 o 
   8   2   9        1.82      -10.55     12.76 o 
   9   2   9      278.89      244.05     20.10 o 
  10   2   9        1.58       -1.45     19.69 o 
  11   2   9      570.67      531.31     28.92 o 
  12   2   9      175.30      209.83     26.47 o 
  13   2   9      121.32      130.26     27.36 o 
  14   2   9        1.07      -12.11     30.02 o 
  15   2   9      180.70      218.75     37.36 o 
  16   2   9       11.22       10.92     39.92 o 
   1   3   9    14690.42    14693.68    120.35 o 
   2   3   9       97.37       90.23      9.95 o 
   3   3   9     1072.69      977.01     19.04 o 
   4   3   9        0.69       14.82      9.96 o 
   5   3   9      654.83      648.17     20.10 o 
   6   3   9      851.88      960.01     25.10 o 
   7   3   9      585.24      560.94     22.18 o 
   8   3   9        9.71       31.72     17.93 o 
   9   3   9      369.00      363.39     25.28 o 
  10   3   9      175.26      143.98     23.50 o 
  11   3   9       34.67        7.35     22.65 o 
  12   3   9        0.00       -3.22     22.94 o 
  13   3   9       80.00       78.37     29.15 o 
  14   3   9       33.12       18.50     29.78 o 
  15   3   9       14.59       28.55     32.77 o 
  16   3   9        0.06      -15.53     41.40 o 
   0   4   9      176.89      188.64     28.69 o 
   1   4   9       82.33      118.93     20.03 o 
   2   4   9      368.69      414.15     22.86 o 
   3   4   9     3108.90     2974.62     47.76 o 
   4   4   9      199.13      191.76     21.21 o 
   5   4   9      762.42      733.62     39.69 o 
   6   4   9       14.09      -16.87     16.87 o 
   7   4   9      588.90      603.23     27.13 o 
   8   4   9        4.17       53.22     20.66 o 
   9   4   9       67.28       86.44     23.34 o 
  10   4   9       11.12      -24.85     24.85 o 
  11   4   9     1287.97     1318.66     42.78 o 
  12   4   9        2.35        6.60     26.61 o 
  13   4   9        1.29      -24.90     28.78 o 
  14   4   9       35.21       50.94     31.95 o 
  15   4   9        5.94      -23.43     37.44 o 
   1   5   9      579.24      707.90     29.63 o 
   2   5   9      106.60      119.13     21.80 o 
   3   5   9      349.81      364.11     24.79 o 
   4   5   9      768.28      775.39     37.29 o 
   5   5   9     2893.26     2924.25     68.08 o 
   6   5   9        8.88       14.95     26.57 o 
   7   5   9        9.27       -4.23     36.18 o 
   8   5   9      193.73      186.67     32.44 o 
   9   5   9      618.96      652.59     43.00 o 
  10   5   9        0.93       25.41     32.79 o 
  11   5   9      446.13      374.24     42.62 o 
  12   5   9       59.38       58.69     39.35 o 
  13   5   9      232.61      299.69     46.18 o 
   0   6   9     1434.71     1437.30     76.29 o 
   1   6   9     2326.72     2334.97     59.41 o 
   2   6   9       92.44       97.48     25.55 o 
   3   6   9      400.04      490.30     40.01 o 
   4   6   9     1357.11     1308.70     49.75 o 
   5   6   9     1014.35     1056.79     73.58 o 
   6   6   9       17.76        1.80     31.96 o 
   7   6   9     1646.06     1876.06     62.02 o 
   8   6   9      467.38      483.60     44.17 o 
   9   6   9      561.29      558.47     46.06 o 
  10   6   9       46.82       15.49     38.17 o 
  11   6   9       66.13       76.19     41.40 o 
   1   7   9      754.39      756.18     70.07 o 
   2   7   9        1.79      -16.51     36.87 o 
   3   7   9      383.99      384.26     46.49 o 
   4   7   9       15.54       15.96     39.38 o 
   5   7   9      590.76      807.01     68.15 o 
   6   7   9        1.62       16.02     45.24 o 
   7   7   9        1.56       13.46     44.72 o 
   8   7   9        7.99       56.47     51.05 o 
   0   8   9      258.83      230.79     95.50 o 
   1   8   9       27.18      -28.85     60.94 o 
   2   8   9       41.63       46.60     64.53 o 
   3   8   9      261.82      212.22     67.53 o 
   0   0  10    15991.02    15769.81    501.37 o 
   1   0  10     9036.12     8234.19     86.84 o 
   2   0  10      212.41      207.50     13.88 o 
   3   0  10     4497.44     4674.82     57.76 o 
   4   0  10    16638.62    16477.75    127.99 o 
   5   0  10      916.07      892.11     22.29 o 
   6   0  10     3052.31     3464.56     44.02 o 
   7   0  10      252.84      209.00     18.15 o 
   8   0  10     2778.56     2626.00     46.78 o 
   9   0  10        2.74        1.25     19.92 o 
  10   0  10     3049.18     3059.36     72.59 o 
  11   0  10      365.97      356.20     51.35 o 
  12   0  10      947.05      947.30    107.44 o 
  13   0  10      505.34      462.35     75.60 o 
  14   0  10      471.07      315.26     64.53 o 
  15   0  10       74.58      118.64     60.94 o 
  16   0  10      221.37      205.59     75.03 o 
  17   0  10        0.11     -124.68    124.68 o 
   1   1  10     6293.61     6104.47     69.54 o 
   2   1  10    39224.63    39259.27    228.43 o 
   3   1  10      591.26      552.76     12.76 o 
   4   1  10     2060.71     2197.84     24.54 o 
   5   1  10      399.99      340.95     13.06 o 
   6   1  10     9671.36     9045.65     90.39 o 
   7   1  10       51.79       42.23     11.35 o 
   8   1  10     1563.72     1525.77     30.61 o 
   9   1  10      607.20      625.95     26.56 o 
  10   1  10     3601.76     3539.31     52.83 o 
  11   1  10       22.20      -15.89     19.66 o 
  12   1  10      516.17      460.17     30.09 o 
  13   1  10      120.67      140.54     29.51 o 
  14   1  10     1124.12     1142.15     68.56 o 
  15   1  10       30.58       57.66     37.35 o 
  16   1  10      194.63      171.78     43.10 o 
  17   1  10       27.70       20.46     59.50 o 
   0   2  10    21332.18    21175.31    234.64 o 
   1   2  10     1605.87     1697.98     31.19 o 
   2   2  10      213.03      222.32     10.42 o 
   3   2  10      583.24      545.14     13.88 o 
   4   2  10    14725.70    14915.24    103.57 o 
   5   2  10      206.57      264.75     12.77 o 
   6   2  10     4542.62     4692.58     50.65 o 
   7   2  10     1469.58     1463.98     37.69 o 
   8   2  10     9361.35     9317.99     89.37 o 
   9   2  10       18.63      -12.78     17.13 o 
  10   2  10      453.81      498.36     27.58 o 
  11   2  10     1816.32     1819.97     44.36 o 
  12   2  10     1517.94     1551.42     43.39 o 
  13   2  10       24.82        9.33     28.23 o 
  14   2  10      392.15      434.05     39.09 o 
  15   2  10      188.17      177.04     38.42 o 
  16   2  10      243.58      276.02     46.80 o 
   1   3  10     6022.88     6606.70     97.39 o 
   2   3  10    13040.52    12641.03     97.43 o 
   3   3  10     3943.00     4126.32     38.69 o 
   4   3  10     1371.75     1361.33     30.71 o 
   5   3  10     4183.51     4357.80     61.54 o 
   6   3  10     6150.11     5883.56     58.60 o 
   7   3  10     1730.14     1806.52     33.74 o 
   8   3  10      433.45      470.06     25.34 o 
   9   3  10      390.55      435.67     26.53 o 
  10   3  10      736.04      748.97     32.11 o 
  11   3  10      503.75      519.64     31.51 o 
  12   3  10      173.24      193.20     31.98 o 
  13   3  10       41.10       64.19     29.89 o 
  14   3  10      271.81      283.03     37.94 o 
  15   3  10      150.53      100.22     39.23 o 
  16   3  10      153.40      158.44     55.78 o 
   0   4  10     4748.07     4642.68     82.12 o 
   1   4  10       44.22       78.24     16.31 o 
   2   4  10      657.98      679.14     26.89 o 
   3   4  10        8.76       11.95     17.14 o 
   4   4  10     6633.19     6258.59     74.82 o 
   5   4  10      619.15      603.34     28.38 o 
   6   4  10      812.76      778.70     36.73 o 
   7   4  10      190.05      273.99     29.51 o 
   8   4  10     4821.47     4510.87     75.71 o 
   9   4  10      648.73      631.76     31.09 o 
  10   4  10      550.79      561.38     32.34 o 
  11   4  10      426.42      393.40     34.74 o 
  12   4  10     1097.60     1181.99     47.91 o 
  13   4  10       73.13       79.10     33.76 o 
  14   4  10       29.63       19.69     40.08 o 
   1   5  10      781.45      655.84     39.20 o 
   2   5  10     3245.09     2891.29     69.20 o 
   3   5  10      396.93      369.91     25.68 o 
   4   5  10      428.14      463.81     33.95 o 
   5   5  10       64.24       77.02     27.00 o 
   6   5  10     1478.47     1405.42     59.48 o 
   7   5  10     2747.01     2606.15     63.68 o 
   8   5  10      730.40      798.14     46.72 o 
   9   5  10      246.65      187.74     35.49 o 
  10   5  10      639.83      600.08     45.55 o 
  11   5  10      165.91      146.90     38.18 o 
  12   5  10      241.33      317.24     43.27 o 
  13   5  10       26.13       18.38     40.87 o 
   0   6  10     2850.82     2621.41     99.71 o 
   1   6  10      107.53      114.44     33.75 o 
   2   6  10       19.79      -11.06     30.20 o 
   3   6  10      309.28      401.05     47.86 o 
   4   6  10     1770.48     1691.24     65.36 o 
   5   6  10      299.67      336.85     37.73 o 
   6   6  10        8.23       34.79     32.54 o 
   7   6  10       38.58       80.90     34.29 o 
   8   6  10       16.20      -34.58     34.58 o 
   9   6  10       13.23       16.67     36.65 o 
  10   6  10       74.94       -1.23     40.31 o 
  11   6  10      104.36       17.01     44.04 o 
   1   7  10       55.62       30.94     36.31 o 
   2   7  10      492.22      417.67     46.04 o 
   3   7  10       91.55       97.13     44.03 o 
   4   7  10       42.94       46.23     42.96 o 
   5   7  10       52.21       69.05     46.08 o 
   6   7  10      242.60      253.71     50.31 o 
   7   7  10        9.15       41.63     48.57 o 
   8   7  10      114.98       94.80     80.41 o 
   0   8  10       21.81       61.01     84.89 o 
   1   8  10        0.07       -7.96     90.19 o 
   2   8  10       74.31      -35.81     58.15 o 
   1   1  11        0.51        4.44      6.79 o 
   2   1  11       13.22       51.46      8.00 o 
   3   1  11      763.90      813.37     16.92 o 
   4   1  11       17.62       17.77      7.90 o 
   5   1  11       46.52       70.11      9.57 o 
   6   1  11      310.54      368.14     18.85 o 
   7   1  11      735.09      907.33     22.18 o 
   8   1  11        7.35       12.34     14.00 o 
   9   1  11        7.15       21.44     15.96 o 
  10   1  11      179.13      187.44     20.03 o 
  11   1  11       73.54       59.22     22.47 o 
  12   1  11      300.05      279.48     30.94 o 
  13   1  11      209.03      241.54     31.98 o 
  14   1  11       82.69       99.46     36.52 o 
  15   1  11        0.09       18.46     45.35 o 
  16   1  11        0.04       47.22     41.04 o 
   0   2  11      811.71      599.28     28.26 o 
   1   2  11     4359.40     4829.63     65.64 o 
   2   2  11     3994.50     4387.69     35.92 o 
   3   2  11        0.84       14.44      7.03 o 
   4   2  11       23.04       37.17      9.59 o 
   5   2  11       90.75       57.37     10.71 o 
   6   2  11     1485.49     1543.16     28.30 o 
   7   2  11      103.65      118.10     19.80 o 
   8   2  11       59.18       69.97     16.96 o 
   9   2  11      201.64      243.14     19.92 o 
  10   2  11       11.71      -15.51     19.35 o 
  11   2  11       39.79      106.81     23.96 o 
  12   2  11       16.18       19.78     23.65 o 
  13   2  11      183.28      141.91     29.15 o 
  14   2  11       96.20      107.47     33.74 o 
  15   2  11       98.08      144.35     35.85 o 
  16   2  11        4.29        0.19     38.01 o 
   1   3  11     1757.89     1918.38     38.16 o 
   2   3  11     1782.52     1829.00     32.60 o 
   3   3  11      748.78      799.21     19.89 o 
   4   3  11      272.08      302.63     15.55 o 
   5   3  11        7.93       18.24     13.18 o 
   6   3  11     1608.24     1540.73     30.51 o 
   7   3  11        0.86        3.60     15.15 o 
   8   3  11      104.75       93.78     19.53 o 
   9   3  11      148.25      147.22     23.04 o 
  10   3  11     1019.31     1040.14     36.08 o 
  11   3  11      197.18      213.74     29.39 o 
  12   3  11      111.26       56.99     32.81 o 
  13   3  11      216.32      187.04     57.96 o 
  14   3  11      453.01      446.79     46.41 o 
  15   3  11        1.05       31.37     40.94 o 
   0   4  11      516.33      471.85     30.32 o 
   1   4  11     1796.88     1782.04     35.98 o 
   2   4  11       14.98       11.14     17.27 o 
   3   4  11      571.24      634.28     26.87 o 
   4   4  11     2039.85     2123.13     43.26 o 
   5   4  11       72.01       92.24     20.27 o 
   6   4  11        4.86       -2.07     22.34 o 
   7   4  11       40.09       80.96     26.13 o 
   8   4  11     2444.33     2472.89     73.69 o 
   9   4  11      540.16      519.87     36.87 o 
  10   4  11      102.84       90.47     31.25 o 
  11   4  11      178.09      171.52     33.60 o 
  12   4  11     1868.84     1832.04     61.26 o 
  13   4  11        8.94       19.66     36.59 o 
  14   4  11       31.79       75.30     48.31 o 
   1   5  11      392.05      340.02     35.19 o 
   2   5  11     1223.43     1281.18     54.95 o 
   3   5  11       93.41      116.42     22.89 o 
   4   5  11        1.99       23.77     22.03 o 
   5   5  11      101.02       94.64     27.33 o 
   6   5  11      433.34      492.02     37.07 o 
   7   5  11       47.44        7.97     27.51 o 
   8   5  11      179.30      156.68     34.50 o 
   9   5  11      198.83      216.88     35.35 o 
  10   5  11      193.21      223.92     37.93 o 
  11   5  11       11.59        1.81     35.77 o 
  12   5  11       93.30       37.00     38.30 o 
  13   5  11        4.97       -8.33     38.77 o 
   0   6  11       24.20      107.81     46.45 o 
   1   6  11      270.34      236.60     36.83 o 
   2   6  11        5.33        3.46     33.34 o 
   3   6  11      127.92      130.21     42.82 o 
   4   6  11       27.16        2.76     37.06 o 
   5   6  11        1.02        9.43     37.13 o 
   6   6  11       43.09      -25.10     38.33 o 
   7   6  11      194.30      287.27     64.71 o 
   8   6  11      233.69      316.75     40.95 o 
   9   6  11       59.93       -6.80     38.58 o 
  10   6  11       10.69       -3.77     38.61 o 
  11   6  11       71.90      103.89     44.34 o 
   1   7  11      354.01      288.57     47.30 o 
   2   7  11      217.81      306.61     41.19 o 
   3   7  11      327.35      314.97     47.11 o 
   4   7  11      123.73       61.69     44.64 o 
   5   7  11        9.23      -15.13     41.17 o 
   6   7  11       81.79       67.71     50.14 o 
   7   7  11      365.31      442.30     55.68 o 
   8   7  11       12.33        8.26     50.92 o 
   0   8  11      403.90      416.48    116.72 o 
   0   0  12      881.14      892.51     37.38 o 
   1   0  12    17635.68    17418.09    179.16 o 
   2   0  12       52.23       57.60      9.20 o 
   3   0  12    16097.94    15306.62    132.46 o 
   4   0  12     1992.45     2010.68     52.25 o 
   5   0  12    16581.54    17357.72    152.05 o 
   6   0  12     2502.57     2886.06     67.42 o 
   7   0  12    12444.55    11883.17    106.25 o 
   8   0  12      222.58      234.28     20.18 o 
   9   0  12     3112.74     3124.92     59.32 o 
  10   0  12      565.79      582.00     41.61 o 
  11   0  12     4442.46     4076.28    118.17 o 
  12   0  12      172.05      207.86     55.31 o 
  13   0  12      286.61      334.10     76.93 o 
  14   0  12      163.29      163.14     58.15 o 
  15   0  12     1170.55     1112.32     88.97 o 
  16   0  12      203.99      232.48     65.88 o 
   1   1  12    10178.01     9696.91     67.72 o 
   2   1  12    12902.79    13242.27     88.72 o 
   3   1  12     3725.19     3633.88     35.32 o 
   4   1  12      594.37      667.52     15.60 o 
   5   1  12    11369.59    10738.68     80.53 o 
   6   1  12     1490.29     1394.63     23.53 o 
   7   1  12       81.28       70.49     12.92 o 
   8   1  12       54.23       62.08     15.24 o 
   9   1  12     4313.72     4270.19     52.87 o 
  10   1  12      423.17      430.18     23.91 o 
  11   1  12      104.35      117.33     25.96 o 
  12   1  12       54.52       12.41     25.18 o 
  13   1  12     2197.56     2261.23     56.57 o 
  14   1  12      574.18      463.09     41.79 o 
  15   1  12        6.64      -13.78     37.11 o 
  16   1  12        0.14      -40.29     40.29 o 
   0   2  12      614.14      801.46     33.42 o 
   1   2  12    14870.22    14201.00    109.63 o 
   2   2  12      163.29      180.16      8.88 o 
   3   2  12    16273.70    15979.05     99.66 o 
   4   2  12      266.23      255.48     11.09 o 
   5   2  12     4458.85     4260.57     50.32 o 
   6   2  12     1568.25     1655.68     43.65 o 
   7   2  12    11135.83    11087.96    130.85 o 
   8   2  12      571.42      580.90     24.95 o 
   9   2  12      623.99      655.19     31.72 o 
  10   2  12        0.26       25.82     20.78 o 
  11   2  12     2468.90     2465.12     52.18 o 
  12   2  12      301.89      272.41     28.72 o 
  13   2  12        6.76       -6.64     25.85 o 
  14   2  12       59.97       62.02     33.20 o 
  15   2  12      666.86      818.89     48.15 o 
  16   2  12        0.09       -3.29     37.50 o 
   1   3  12    18142.21    17882.49    143.64 o 
   2   3  12     1819.18     1922.53     33.31 o 
   3   3  12     6472.92     6353.52     65.55 o 
   4   3  12      989.99     1035.47     26.28 o 
   5   3  12    11782.65    11898.53    149.04 o 
   6   3  12      113.11      106.17     19.03 o 
   7   3  12     1470.83     1480.71     34.64 o 
   8   3  12        3.76       -8.86     20.14 o 
   9   3  12     4263.57     4216.38     71.74 o 
  10   3  12       34.99       33.91     24.36 o 
  11   3  12      674.04      693.08     41.26 o 
  12   3  12       31.26       31.99     31.43 o 
  13   3  12      975.57      984.51     50.52 o 
  14   3  12      149.06       95.25     38.84 o 
  15   3  12       78.16       76.96     40.56 o 
   0   4  12     2634.42     2939.83     88.73 o 
   1   4  12     1142.87     1115.43     34.89 o 
   2   4  12       86.47      100.50     18.75 o 
   3   4  12     3734.62     3683.01     55.34 o 
   4   4  12      409.55      567.10     27.77 o 
   5   4  12      573.08      537.14     28.10 o 
   6   4  12      655.96      641.83     46.94 o 
   7   4  12      999.57     1095.27     42.51 o 
   8   4  12      852.93      978.86     43.77 o 
   9   4  12       10.80        2.97     27.82 o 
  10   4  12       11.35       16.09     30.92 o 
  11   4  12     1356.53     1540.49     55.05 o 
  12   4  12        2.00      -29.09     33.82 o 
  13   4  12        3.50      -37.32     41.94 o 
  14   4  12        2.17       27.36     44.98 o 
   1   5  12     2623.12     2571.39     65.67 o 
   2   5  12      621.46      697.11     36.98 o 
   3   5  12       74.69       81.26     27.25 o 
   4   5  12       49.31       37.19     26.88 o 
   5   5  12      694.51      790.04     40.11 o 
   6   5  12      225.56      297.53     32.43 o 
   7   5  12       77.41       52.06     31.62 o 
   8   5  12       51.86       92.46     32.82 o 
   9   5  12      367.07      422.54     40.04 o 
  10   5  12      682.89      742.94     48.76 o 
  11   5  12       50.29       69.68     43.05 o 
  12   5  12      106.93       48.84     50.78 o 
  13   5  12       26.69       41.57     43.41 o 
   0   6  12       83.44       19.60     50.40 o 
   1   6  12     1708.31     1539.02     67.77 o 
   2   6  12        3.16      -19.19     30.04 o 
   3   6  12     2093.81     2044.02     61.75 o 
   4   6  12        4.45      -35.81     35.81 o 
   5   6  12        3.08       13.85     38.63 o 
   6   6  12       15.07       50.94     41.58 o 
   7   6  12     1285.27     1316.37     67.17 o 
   8   6  12       48.13       44.80     63.18 o 
   9   6  12       12.17       82.64     49.20 o 
  10   6  12       11.15      -44.72     44.72 o 
  11   6  12       56.21      138.60     51.68 o 
   1   7  12      287.92      375.51     68.92 o 
   2   7  12       41.51       57.85     39.00 o 
   3   7  12       97.18       58.92     43.64 o 
   4   7  12       55.43      -40.05     40.05 o 
   5   7  12      493.20      558.42     76.96 o 
   6   7  12        2.88       -9.55     46.28 o 
   7   7  12      126.97      116.69     51.49 o 
   8   7  12        0.24      -28.13     47.65 o 
   1   1  13     6688.50     7104.86     58.77 o 
   2   1  13     1878.05     2023.02     25.68 o 
   3   1  13     2494.97     2531.38     29.64 o 
   4   1  13      251.74      221.41     12.66 o 
   5   1  13     1588.79     1777.56     25.24 o 
   6   1  13        6.90       13.21     10.55 o 
   7   1  13       35.07       15.07     11.77 o 
   8   1  13       28.43       21.76     15.20 o 
   9   1  13      302.66      307.80     21.43 o 
  10   1  13      157.73      177.68     21.20 o 
  11   1  13       43.05       29.24     22.18 o 
  12   1  13        2.41      -24.71     24.71 o 
  13   1  13        1.05       -3.77     30.45 o 
  14   1  13      110.92      123.66     39.42 o 
  15   1  13       43.49      -32.80     36.85 o 
  16   1  13       24.69       -6.15     40.42 o 
   0   2  13     1162.12     1184.40     40.77 o 
   1   2  13     1850.58     1944.01     29.22 o 
   2   2  13      672.96      670.58     14.63 o 
   3   2  13     5223.25     5245.85     43.09 o 
   4   2  13     1757.57     1631.49     23.50 o 
   5   2  13     4337.64     4410.39     64.77 o 
   6   2  13      144.41      162.11     19.97 o 
   7   2  13      902.75     1027.31     36.47 o 
   8   2  13     1322.33     1330.55     34.11 o 
   9   2  13       14.43       19.80     18.83 o 
  10   2  13        0.15      -11.70     23.73 o 
  11   2  13     1297.21     1248.09     43.36 o 
  12   2  13      306.90      337.47     30.30 o 
  13   2  13      120.83      106.73     29.27 o 
  14   2  13       35.93      -29.91     30.95 o 
  15   2  13      262.92      312.63     41.85 o 
  16   2  13        8.37       21.44     39.99 o 
   1   3  13      467.49      450.16     20.19 o 
   2   3  13       45.95       55.71     14.80 o 
   3   3  13      525.64      511.68     19.90 o 
   4   3  13      237.13      255.92     16.16 o 
   5   3  13     2087.77     2149.95     40.31 o 
   6   3  13      148.93      161.65     18.56 o 
   7   3  13       36.46       34.18     18.62 o 
   8   3  13       68.70       69.62     22.65 o 
   9   3  13      306.15      324.72     28.24 o 
  10   3  13      517.24      575.62     44.30 o 
  11   3  13      233.00      229.84     39.09 o 
  12   3  13      482.57      539.74     52.91 o 
  13   3  13      246.85      227.33     45.97 o 
  14   3  13       13.85      -36.27     36.27 o 
  15   3  13       23.26      -44.36     44.36 o 
   0   4  13     5598.55     5265.15    176.41 o 
   1   4  13      775.23      736.16     38.02 o 
   2   4  13      144.18      135.48     23.88 o 
   3   4  13       64.19       53.18     19.36 o 
   4   4  13      499.20      474.54     46.27 o 
   5   4  13       51.97       70.39     21.59 o 
   6   4  13      242.52      270.22     25.03 o 
   7   4  13     1378.82     1435.11     47.36 o 
   8   4  13      777.48      720.91     39.14 o 
   9   4  13      177.10      154.44     32.52 o 
  10   4  13        6.29      -30.88     30.88 o 
  11   4  13        4.42        2.57     33.95 o 
  12   4  13        7.37       18.50     34.82 o 
  13   4  13      179.91      161.75     45.88 o 
  14   4  13       33.71       72.11     48.27 o 
   1   5  13     3849.50     3790.65     83.05 o 
   2   5  13      404.33      426.39     34.71 o 
   3   5  13      761.89      868.48     60.85 o 
   4   5  13       81.21       83.74     28.62 o 
   5   5  13     1373.13     1506.06     81.38 o 
   6   5  13      278.54      259.40     39.63 o 
   7   5  13       51.08       45.45     30.77 o 
   8   5  13       68.22       84.40     33.25 o 
   9   5  13      272.95      364.54     54.49 o 
  10   5  13       71.37       31.96     36.87 o 
  11   5  13        6.18       67.80     38.69 o 
  12   5  13      157.13      154.09     54.67 o 
   0   6  13      200.93       74.00     54.01 o 
   1   6  13      236.99      228.56     37.99 o 
   2   6  13       18.06       -0.75     29.65 o 
   3   6  13     1623.88     1843.98     68.21 o 
   4   6  13     1496.39     1474.67     64.01 o 
   5   6  13     1042.56     1051.15     58.66 o 
   6   6  13      149.89      145.96     44.51 o 
   7   6  13      411.40      437.72     90.75 o 
   8   6  13       64.12       46.37     46.48 o 
   9   6  13       78.46       55.81     46.02 o 
  10   6  13        4.57       -8.15     48.85 o 
   1   7  13       61.57      185.78     50.92 o 
   2   7  13      125.76       68.74     41.68 o 
   3   7  13       17.30      -43.47     43.47 o 
   4   7  13        0.01      -25.08     42.47 o 
   5   7  13       45.31       57.07     45.88 o 
   6   7  13      202.14      112.72     52.56 o 
   7   7  13        3.81       57.49     53.01 o 
   0   0  14    24136.22    23613.52    484.13 o 
   1   0  14      630.62      678.26     25.51 o 
   2   0  14     2406.00     2668.08     47.28 o 
   3   0  14     1729.04     1964.76     40.23 o 
   4   0  14    20939.97    20708.41    248.93 o 
   5   0  14     1214.69     1232.05     41.77 o 
   6   0  14     7320.57     7379.42     82.70 o 
   7   0  14      161.23      160.07     18.78 o 
   8   0  14    12187.04    12024.05    129.71 o 
   9   0  14        4.81        7.29     18.24 o 
  10   0  14     2004.68     1943.06     56.03 o 
  11   0  14       54.65       47.23     41.77 o 
  12   0  14     3097.06     3072.02     89.23 o 
  13   0  14       56.27       26.62     40.47 o 
  14   0  14      731.93      690.20     84.52 o 
  15   0  14       16.12        6.33     49.19 o 
  16   0  14      193.42      165.47     56.60 o 
   1   1  14       73.32      126.11     15.26 o 
   2   1  14    60885.05    60651.05    349.31 o 
   3   1  14      256.05      319.96     13.72 o 
   4   1  14     2966.05     2924.13     33.99 o 
   5   1  14      119.72      137.80     12.57 o 
   6   1  14    23622.45    23187.83    153.67 o 
   7   1  14      390.06      439.65     17.29 o 
   8   1  14     1282.36     1217.19     29.57 o 
   9   1  14      262.27      311.27     20.46 o 
  10   1  14     7595.31     7319.30     75.84 o 
  11   1  14      171.56      154.39     22.47 o 
  12   1  14     1099.62     1132.55     43.37 o 
  13   1  14       36.40       -0.11     29.13 o 
  14   1  14     1071.25     1180.08     55.32 o 
  15   1  14        7.41      -30.30     37.80 o 
  16   1  14      222.93      270.83     45.86 o 
   0   2  14    30329.13    29989.63    445.75 o 
   1   2  14     1520.99     1646.28     39.39 o 
   2   2  14      985.78     1029.96     37.66 o 
   3   2  14      561.29      599.86     17.81 o 
   4   2  14    12496.03    11915.98     86.71 o 
   5   2  14      383.57      414.74     15.83 o 
   6   2  14      174.94      195.82     16.31 o 
   7   2  14       88.03      132.43     18.30 o 
   8   2  14     6637.10     6609.06     73.13 o 
   9   2  14       95.34       50.35     20.77 o 
  10   2  14     1598.81     1529.57     47.81 o 
  11   2  14        2.07      -24.80     24.80 o 
  12   2  14      435.16      560.22     37.15 o 
  13   2  14      117.20      122.79     29.16 o 
  14   2  14      279.09      346.83     39.39 o 
  15   2  14       71.52       61.89     40.74 o 
  16   2  14      100.72      151.99     45.33 o 
   1   3  14       12.17       18.41     17.37 o 
   2   3  14     4839.82     4345.63     54.63 o 
   3   3  14        1.14       10.43     15.00 o 
   4   3  14      843.33      837.30     25.45 o 
   5   3  14       72.16       39.61     18.18 o 
   6   3  14     1862.76     1759.15     39.35 o 
   7   3  14        3.20       23.82     19.03 o 
   8   3  14     2166.23     2090.97     64.35 o 
   9   3  14       37.96       30.86     27.05 o 
  10   3  14      657.17      658.95     47.59 o 
  11   3  14       30.71       10.24     30.99 o 
  12   3  14      785.40      812.19     48.33 o 
  13   3  14       42.17       21.13     41.68 o 
  14   3  14      188.73      230.49     42.61 o 
  15   3  14        8.88      -35.04     48.01 o 
   0   4  14     5678.88     5577.35    233.44 o 
   1   4  14     2571.25     2327.23     59.21 o 
   2   4  14      569.54      520.28     37.52 o 
   3   4  14     1985.41     1907.69     62.64 o 
   4   4  14     9227.18     9060.25    111.94 o 
   5   4  14       34.88       54.17     27.29 o 
   6   4  14      316.15      341.42     31.72 o 
   7   4  14      845.50      652.59     36.87 o 
   8   4  14      684.01      738.14     52.33 o 
   9   4  14       27.76       51.69     30.03 o 
  10   4  14      230.06      236.22     45.66 o 
  11   4  14       22.57      -28.27     32.03 o 
  12   4  14      797.33      666.59     54.83 o 
  13   4  14        0.31      -35.05     44.26 o 
  14   4  14      529.15      547.46     81.94 o 
   1   5  14     3171.00     3001.77    100.75 o 
   2   5  14     4848.30     4606.10     79.79 o 
   3   5  14     1645.96     1491.77     50.28 o 
   4   5  14       28.90       21.39     27.99 o 
   5   5  14     1860.99     1799.04     75.43 o 
   6   5  14     3609.63     3400.99     85.19 o 
   7   5  14      191.58      177.62     41.90 o 
   8   5  14       32.27       38.85     55.52 o 
   9   5  14      326.20      260.34     47.57 o 
  10   5  14      557.54      597.31     52.83 o 
  11   5  14      189.29      116.40     39.95 o 
  12   5  14        3.72       39.28     40.34 o 
   0   6  14      690.94      643.41     66.92 o 
   1   6  14        6.70      -28.68     33.39 o 
   2   6  14      210.96      242.45     36.21 o 
   3   6  14      578.73      509.19     42.80 o 
   4   6  14      253.80      282.02     45.72 o 
   5   6  14        4.52       -6.20     38.97 o 
   6   6  14      798.07      865.97     59.85 o 
   7   6  14      120.65      162.93     46.63 o 
   8   6  14      105.78      164.96     49.15 o 
   9   6  14       61.40      160.42     50.19 o 
  10   6  14      264.28      246.89     54.88 o 
   1   7  14      503.13      476.95     51.15 o 
   2   7  14      102.43       36.17     42.00 o 
   3   7  14       22.83        3.48     56.67 o 
   4   7  14       11.88      -44.15     44.15 o 
   5   7  14      320.10      392.78     52.69 o 
   6   7  14       30.70       20.11     50.44 o 
   7   7  14        1.15      -47.70     47.70 o 
   1   1  15      105.32      110.18     11.68 o 
   2   1  15     2175.28     2338.04     37.13 o 
   3   1  15     1081.51     1105.64     23.48 o 
   4   1  15       49.01       62.39     11.74 o 
   5   1  15      726.40      695.06     19.65 o 
   6   1  15      265.20      254.64     14.81 o 
   7   1  15     2219.75     2285.88     32.36 o 
   8   1  15        0.15        9.76     14.64 o 
   9   1  15       36.07       39.55     18.22 o 
  10   1  15      153.18      155.23     26.11 o 
  11   1  15      498.23      517.84     26.44 o 
  12   1  15       13.56        8.09     24.62 o 
  13   1  15       43.65       62.53     32.71 o 
  14   1  15        1.35      -13.00     31.85 o 
  15   1  15       81.57      105.41     43.79 o 
  16   1  15        1.42       12.65     38.60 o 
   0   2  15       15.94       13.74     15.32 o 
   1   2  15       90.67      103.66     12.99 o 
   2   2  15     1366.95     1456.42     23.94 o 
   3   2  15      311.34      343.38     14.67 o 
   4   2  15      395.67      371.83     16.18 o 
   5   2  15      753.54      787.51     19.75 o 
   6   2  15       10.23      -11.41     13.58 o 
   7   2  15      445.57      385.76     20.28 o 
   8   2  15      481.36      454.11     25.22 o 
   9   2  15       89.90       76.15     21.35 o 
  10   2  15       36.87       49.45     25.01 o 
  11   2  15      116.69      120.09     36.47 o 
  12   2  15       66.98       33.11     29.31 o 
  13   2  15       29.75       31.12     34.06 o 
  14   2  15       35.96       59.97     41.83 o 
  15   2  15       36.08       -4.32     46.80 o 
   1   3  15       14.09       12.64     17.08 o 
   2   3  15     1815.98     1781.58     42.52 o 
   3   3  15        4.66      -14.01     14.01 o 
   4   3  15     1281.51     1243.29     37.08 o 
   5   3  15      917.50      884.42     30.66 o 
   6   3  15      414.34      480.18     28.27 o 
   7   3  15       71.46       76.25     22.26 o 
   8   3  15      181.39      209.78     38.18 o 
   9   3  15      183.76      179.05     35.32 o 
  10   3  15      730.45      707.67     40.43 o 
  11   3  15       46.71       17.54     31.79 o 
  12   3  15      118.46       89.70     36.54 o 
  13   3  15        1.27       15.53     36.56 o 
  14   3  15      198.95      222.84     47.57 o 
  15   3  15       37.30        4.67     58.30 o 
   0   4  15    11444.87    11296.48    204.05 o 
   1   4  15      204.68      191.26     30.53 o 
   2   4  15      139.11      134.54     25.34 o 
   3   4  15     1857.17     1800.39     50.75 o 
   4   4  15     3074.36     3248.82     64.59 o 
   5   4  15     1189.21     1150.61     43.51 o 
   6   4  15      183.65      173.64     29.08 o 
   7   4  15      147.84      188.46     31.15 o 
   8   4  15     2472.74     2510.10     71.56 o 
   9   4  15        3.43      -17.91     29.05 o 
  10   4  15        1.10       43.12     33.79 o 
  11   4  15        8.65        6.57     40.94 o 
  12   4  15      121.57       52.06     42.25 o 
  13   4  15      277.15      161.68     54.75 o 
  14   4  15       10.52      -33.44     45.97 o 
   1   5  15       73.64       58.03     30.59 o 
   2   5  15      492.53      654.08     38.28 o 
   3   5  15      561.98      602.18     38.39 o 
   4   5  15       74.15       85.20     29.51 o 
   5   5  15       70.52      100.78     37.60 o 
   6   5  15       23.66       57.15     37.51 o 
   7   5  15      283.53      270.58     44.26 o 
   8   5  15       98.83      101.09     42.94 o 
   9   5  15       44.25       -0.15     47.52 o 
  10   5  15       30.52      -12.39     44.50 o 
  11   5  15        6.82      -14.25     46.14 o 
  12   5  15        2.65        0.30     48.11 o 
   0   6  15      571.84      365.64     61.14 o 
   1   6  15      355.70      382.98     42.32 o 
   2   6  15       29.90        1.57     32.69 o 
   3   6  15        9.31       13.44     34.22 o 
   4   6  15      216.71      246.48     44.98 o 
   5   6  15       58.24       10.67     40.20 o 
   6   6  15      158.06      132.55     55.52 o 
   7   6  15      183.61      259.48     49.17 o 
   8   6  15       66.89       24.17     45.20 o 
   9   6  15      227.81      146.45     51.43 o 
  10   6  15       43.08      -16.89     50.43 o 
   1   7  15      140.79      199.52     39.83 o 
   2   7  15      135.96      176.94     46.33 o 
   3   7  15       38.85       -3.28     43.76 o 
   4   7  15        2.41       -6.75     43.40 o 
   5   7  15      139.24      173.36     49.02 o 
   6   7  15       62.66       56.86     50.15 o 
   0   0  16    16796.85    17838.86    252.16 o 
   1   0  16    18213.44    18163.36    181.56 o 
   2   0  16      689.53      735.93     32.49 o 
   3   0  16    21735.71    21079.54    352.48 o 
   4   0  16     2581.38     2733.51     60.10 o 
   5   0  16    14972.26    15006.67    172.96 o 
   6   0  16      643.43      691.57     27.60 o 
   7   0  16    12037.06    11971.83    121.85 o 
   8   0  16      228.95      246.23     24.39 o 
   9   0  16     2692.64     2747.19     49.39 o 
  10   0  16       61.22       88.13     26.65 o 
  11   0  16     2286.51     2307.49     83.26 o 
  12   0  16        4.68      -31.59     40.20 o 
  13   0  16      724.76      663.72     75.53 o 
  14   0  16        4.16      -43.67     43.67 o 
  15   0  16      438.69      424.22    106.87 o 
  16   0  16      189.94      124.01     75.50 o 
   1   1  16     1335.44     1052.71     22.85 o 
   2   1  16     1541.81     1536.09     25.37 o 
   3   1  16     1156.75     1128.02     22.15 o 
   4   1  16        5.33       -1.63     10.85 o 
   5   1  16     8253.36     7784.31     65.54 o 
   6   1  16      482.04      510.78     23.09 o 
   7   1  16      285.69      289.47     17.07 o 
   8   1  16      417.12      408.74     21.14 o 
   9   1  16     4857.64     4664.43     57.08 o 
  10   1  16        8.04        0.00     20.80 o 
  11   1  16      149.41      176.98     23.01 o 
  12   1  16      205.76      205.57     29.39 o 
  13   1  16     1528.32     1524.16     47.67 o 
  14   1  16        8.40      -32.14     32.14 o 
  15   1  16        6.91       13.19     36.67 o 
  16   1  16       55.71       71.38     39.15 o 
   0   2  16      192.32      151.36     24.99 o 
   1   2  16     8920.27     8711.65     79.34 o 
   2   2  16      187.16      230.20     15.26 o 
   3   2  16     5591.06     5223.03     54.21 o 
   4   2  16     1481.17     1344.97     28.86 o 
   5   2  16     7236.98     7059.94     62.50 o 
   6   2  16     1537.56     1524.89     29.21 o 
   7   2  16     5179.33     5062.24     59.83 o 
   8   2  16       18.28        4.75     21.96 o 
   9   2  16     2060.53     2123.81     48.87 o 
  10   2  16       25.01        7.18     27.72 o 
  11   2  16     2312.55     2418.17     62.26 o 
  12   2  16      315.49      302.67     37.60 o 
  13   2  16      327.69      305.13     38.81 o 
  14   2  16        4.27      -12.93     41.56 o 
  15   2  16      623.84      681.70     59.11 o 
   1   3  16     4219.94     4069.32     62.88 o 
   2   3  16      436.64      396.15     24.60 o 
   3   3  16     4419.73     4400.99     62.38 o 
   4   3  16      380.94      388.47     24.33 o 
   5   3  16     2232.58     2340.72     53.24 o 
   6   3  16     1198.59     1120.01     41.76 o 
   7   3  16     1861.61     2017.46     74.15 o 
   8   3  16      132.02      152.73     35.43 o 
   9   3  16     2362.78     2474.99     71.60 o 
  10   3  16      404.60      465.28     45.98 o 
  11   3  16       19.86       66.20     72.40 o 
  12   3  16       71.68      122.25     63.56 o 
  13   3  16     1604.82     1695.81     78.33 o 
  14   3  16        6.78       -0.30     50.16 o 
   0   4  16     4869.73     4323.57    214.87 o 
   1   4  16     2276.35     2203.01     60.42 o 
   2   4  16       73.87       50.76     43.54 o 
   3   4  16     1112.59     1182.42     43.72 o 
   4   4  16      267.34      160.87     28.93 o 
   5   4  16      255.39      270.26     31.11 o 
   6   4  16      139.45      118.87     30.13 o 
   7   4  16     1005.57     1177.27     54.77 o 
   8   4  16      557.54      524.31     49.01 o 
   9   4  16       59.54       51.36     31.05 o 
  10   4  16        1.65        7.92     38.76 o 
  11   4  16      684.08      814.49     56.66 o 
  12   4  16        4.19       62.86     46.04 o 
  13   4  16      171.13      206.92     53.22 o 
   1   5  16      155.39      191.85     34.83 o 
   2   5  16       49.18       52.50     29.52 o 
   3   5  16       10.51      -34.70     37.16 o 
   4   5  16       22.48      -27.03     27.03 o 
   5   5  16       19.50       70.74     44.80 o 
   6   5  16       50.75       38.40     37.89 o 
   7   5  16       39.65       22.08     39.19 o 
   8   5  16       47.79       55.75     43.44 o 
   9   5  16      289.33      430.96     50.70 o 
  10   5  16       25.68       38.54     54.75 o 
  11   5  16       71.96       51.42     49.01 o 
  12   5  16      124.05       79.20     53.27 o 
   0   6  16      104.56       59.83     75.60 o 
   1   6  16        7.78      -35.67     35.67 o 
   2   6  16        0.35      -21.31     31.69 o 
   3   6  16      272.26      299.25     34.95 o 
   4   6  16       30.82       26.71     40.20 o 
   5   6  16      469.84      375.44     49.70 o 
   6   6  16        3.67       15.36     42.75 o 
   7   6  16      303.37      311.34     52.12 o 
   8   6  16       28.01      -10.18     47.21 o 
   9   6  16      182.93       49.77     48.88 o 
   1   7  16        2.48      -34.68     34.68 o 
   2   7  16        4.59       45.07     44.25 o 
   3   7  16      119.66      192.63     48.07 o 
   4   7  16       70.72       93.11     49.62 o 
   5   7  16      130.18      167.98     53.66 o 
   6   7  16       10.69       80.29     52.23 o 
   1   1  17      753.82      815.29     21.92 o 
   2   1  17       16.95       32.23     10.65 o 
   3   1  17      215.11      227.21     18.83 o 
   4   1  17       39.38       45.34     12.37 o 
   5   1  17        5.37       26.57     13.03 o 
   6   1  17       10.15       17.45     14.04 o 
   7   1  17      162.29      186.33     17.03 o 
   8   1  17       29.67       46.01     16.52 o 
   9   1  17        0.55        7.16     17.77 o 
  10   1  17       19.03       47.62     21.40 o 
  11   1  17        6.07       -1.07     21.86 o 
  12   1  17      304.11      210.68     53.81 o 
  13   1  17       27.21       36.96     28.74 o 
  14   1  17       21.77       40.08     33.59 o 
  15   1  17        8.50        0.97     35.88 o 
   0   2  17    12813.35    12573.75    166.90 o 
   1   2  17      332.57      339.17     22.18 o 
   2   2  17        0.92       19.14     12.81 o 
   3   2  17       54.03       56.35     14.22 o 
   4   2  17     4757.14     4614.84     52.21 o 
   5   2  17      287.02      289.13     19.57 o 
   6   2  17      120.64      142.41     20.00 o 
   7   2  17     3295.76     3325.36     55.09 o 
   8   2  17     1704.01     1605.21     43.50 o 
   9   2  17     1678.42     1650.77     47.17 o 
  10   2  17       34.06       23.25     25.62 o 
  11   2  17      103.43      174.80     33.44 o 
  12   2  17      188.23      202.47     35.73 o 
  13   2  17      319.13      364.81     46.94 o 
  14   2  17        1.06      -21.03     44.51 o 
  15   2  17      103.58      100.85     60.50 o 
   1   3  17       49.71       59.90     19.22 o 
   2   3  17     1663.42     1676.63     40.82 o 
   3   3  17      785.74      786.57     44.49 o 
   4   3  17      257.67      266.32     23.38 o 
   5   3  17     1002.19      993.07     39.37 o 
   6   3  17     1686.05     1741.97     49.14 o 
   7   3  17       19.49       17.11     29.83 o 
   8   3  17      562.20      602.69     38.09 o 
   9   3  17      101.96      197.10     42.35 o 
  10   3  17      521.25      530.65     44.36 o 
  11   3  17      175.78      158.22     38.93 o 
  12   3  17       78.91       59.06     40.88 o 
  13   3  17      231.01      253.81     46.30 o 
  14   3  17       90.55       28.67     46.67 o 
   0   4  17     2942.16     2777.49     95.17 o 
   1   4  17        4.89       -5.58     27.32 o 
   2   4  17      229.87      282.47     29.84 o 
   3   4  17       12.29       22.05     25.16 o 
   4   4  17     3646.01     3716.95     70.58 o 
   5   4  17     1350.11     1420.85     49.42 o 
   6   4  17      239.76      284.53     35.21 o 
   7   4  17      538.10      521.78     45.79 o 
   8   4  17      191.67      199.33     40.49 o 
   9   4  17      117.71      108.54     42.05 o 
  10   4  17       67.49       33.99     38.75 o 
  11   4  17        8.15       66.47     43.71 o 
  12   4  17      439.09      446.25     54.46 o 
  13   4  17       13.77      -42.55     44.91 o 
   1   5  17       91.41       77.00     33.19 o 
   2   5  17      916.50      933.66     46.96 o 
   3   5  17        3.30       17.09     30.39 o 
   4   5  17        4.93       -7.19     30.35 o 
   5   5  17        3.68      -11.23     37.70 o 
   6   5  17      758.44      880.49     55.54 o 
   7   5  17      253.35      277.73     46.95 o 
   8   5  17       27.44       55.54     42.89 o 
   9   5  17      324.90      426.31     51.65 o 
  10   5  17      272.01      392.64     54.94 o 
  11   5  17       71.84      101.41     48.56 o 
   0   6  17     1193.54     1221.67    106.11 o 
   1   6  17      151.13      177.25     43.02 o 
   2   6  17       53.58       54.77     33.83 o 
   3   6  17       36.03        4.12     31.18 o 
   4   6  17       35.15       99.00     41.79 o 
   5   6  17        1.54      -13.63     58.20 o 
   6   6  17       43.31       79.07     44.80 o 
   7   6  17      100.38      162.92     49.53 o 
   8   6  17      219.54      259.01     55.54 o 
   9   6  17      230.50      217.13     56.13 o 
   1   7  17      451.51      412.60     47.90 o 
   2   7  17       12.57       12.48     44.22 o 
   3   7  17      108.71       67.66     46.22 o 
   4   7  17        0.82      -12.72     62.03 o 
   5   7  17       16.18       17.57     54.75 o 
   0   0  18    27495.06    26391.91    359.12 o 
   1   0  18    19669.06    19997.98    200.16 o 
   2   0  18      170.88      165.01     16.87 o 
   3   0  18     3368.75     3547.32     86.42 o 
   4   0  18     7446.48     6715.24    136.50 o 
   5   0  18     4606.69     4718.45     63.63 o 
   6   0  18      933.92      953.64     37.54 o 
   7   0  18      718.37      775.24     31.90 o 
   8   0  18     6396.35     6208.98     95.95 o 
   9   0  18      552.05      610.00     38.64 o 
  10   0  18     1621.22     1679.02     67.39 o 
  11   0  18     1249.05     1388.96     66.62 o 
  12   0  18      389.17      521.75     63.35 o 
  13   0  18       83.34       47.29     45.24 o 
  14   0  18     1106.53     1174.81     70.32 o 
  15   0  18      962.15      954.44     73.71 o 
   1   1  18     5463.72     5465.79     55.00 o 
   2   1  18    20909.79    20333.82    134.48 o 
   3   1  18     4198.47     4165.36     59.83 o 
   4   1  18      149.49      175.70     15.24 o 
   5   1  18     3879.34     3824.11     54.77 o 
   6   1  18    17131.70    16970.90    120.99 o 
   7   1  18     3073.80     3197.33     46.97 o 
   8   1  18      750.80      745.98     27.61 o 
   9   1  18     4258.05     4194.58     52.76 o 
  10   1  18     6749.19     6949.48    122.27 o 
  11   1  18       70.11       60.07     27.54 o 
  12   1  18     1026.98     1044.26     45.87 o 
  13   1  18     1261.91     1334.36     51.60 o 
  14   1  18      810.52      828.86     69.65 o 
  15   1  18        8.72       46.73     42.28 o 
   0   2  18     4370.83     4114.03     83.66 o 
   1   2  18      616.79      635.40     27.34 o 
   2   2  18       61.70       27.30     15.94 o 
   3   2  18     6317.41     6179.35     68.90 o 
   4   2  18     9481.56     9133.72     81.34 o 
   5   2  18       35.80       13.56     15.21 o 
   6   2  18      440.34      398.15     24.75 o 
   7   2  18     5336.38     5144.88     65.63 o 
   8   2  18     2562.87     2580.72     52.62 o 
   9   2  18       98.44       91.52     25.83 o 
  10   2  18      779.46      752.93     36.99 o 
  11   2  18     2088.39     2074.26     59.67 o 
  12   2  18     1814.59     1813.01     60.30 o 
  13   2  18       60.13       64.38     43.40 o 
  14   2  18      469.88      433.82     53.88 o 
  15   2  18      197.21      164.29     52.38 o 
   1   3  18     1944.14     1855.45     43.35 o 
   2   3  18     6493.05     6342.13     79.73 o 
   3   3  18     3685.11     3468.27     65.35 o 
   4   3  18        6.49       17.00     19.55 o 
   5   3  18     2052.80     1945.91     51.43 o 
   6   3  18     3487.78     3465.43     75.17 o 
   7   3  18     1690.51     1783.03     53.02 o 
   8   3  18      185.46      192.97     34.55 o 
   9   3  18     1040.11     1119.61     54.32 o 
  10   3  18      793.98      882.87     56.67 o 
  11   3  18      220.18      151.72     46.71 o 
  12   3  18      475.44      537.44     51.87 o 
  13   3  18       75.36       41.88     43.10 o 
  14   3  18      115.29      145.96     51.28 o 
   0   4  18      962.38     1015.62     67.45 o 
   1   4  18      120.93      107.28     30.17 o 
   2   4  18      194.94      130.60     28.84 o 
   3   4  18      379.62      317.04     32.19 o 
   4   4  18       99.36      181.56     30.77 o 
   5   4  18      649.54      580.60     38.67 o 
   6   4  18      918.42      968.25     50.76 o 
   7   4  18      751.30      737.58     51.69 o 
   8   4  18      386.69      402.85     45.50 o 
   9   4  18        2.30       -0.46     38.05 o 
  10   4  18      441.48      533.06     51.73 o 
  11   4  18      366.39      356.65     52.54 o 
  12   4  18        4.39       43.90     52.07 o 
  13   4  18        1.58       67.52     47.48 o 
   1   5  18        9.41       -6.12     47.86 o 
   2   5  18     2162.45     2058.39     59.99 o 
   3   5  18      410.21      329.47     43.45 o 
   4   5  18       17.68       44.14     31.40 o 
   5   5  18     1256.97     1116.80     50.95 o 
   6   5  18     1262.89     1257.83    122.53 o 
   7   5  18       54.79       32.13     42.50 o 
   8   5  18       21.98       19.14     40.17 o 
   9   5  18      618.93      697.42     69.30 o 
  10   5  18      367.97      374.93     57.69 o 
  11   5  18       70.16       43.74     48.16 o 
   0   6  18        5.19      -51.35     51.35 o 
   1   6  18     1044.82      992.62     50.83 o 
   2   6  18        1.18      -26.75     34.20 o 
   3   6  18      141.06      105.81     35.19 o 
   4   6  18       55.42       86.89     43.69 o 
   5   6  18      472.01      393.54     50.66 o 
   6   6  18       27.24       47.53     44.96 o 
   7   6  18      263.26      221.56     53.91 o 
   8   6  18       49.54       82.68     49.29 o 
   9   6  18      108.10       33.68     54.98 o 
   1   7  18      351.07      307.66     47.07 o 
   2   7  18       20.90       17.60     45.94 o 
   3   7  18      135.56      112.47     54.37 o 
   4   7  18        2.83      -46.93     51.31 o 
   5   7  18       53.02       12.49     50.92 o 
   1   1  19      512.38      459.48     19.04 o 
   2   1  19        7.55       48.33     12.82 o 
   3   1  19     1366.67     1274.95     31.59 o 
   4   1  19      330.08      387.31     18.45 o 
   5   1  19       22.79       28.79     14.29 o 
   6   1  19      466.87      505.98     21.85 o 
   7   1  19        2.04      -16.27     16.43 o 
   8   1  19        0.53       29.76     18.92 o 
   9   1  19       79.12       95.47     21.32 o 
  10   1  19      612.57      590.70     31.17 o 
  11   1  19        0.66      -17.49     22.95 o 
  12   1  19        6.33       17.27     33.65 o 
  13   1  19      137.12      115.68     39.16 o 
  14   1  19       16.48       55.76     52.38 o 
  15   1  19       25.91       63.79     58.10 o 
   0   2  19      644.72      760.88     45.13 o 
   1   2  19       29.23       34.49     18.38 o 
   2   2  19        6.23       -0.63     16.14 o 
   3   2  19      580.23      571.94     26.55 o 
   4   2  19       71.28      111.86     19.15 o 
   5   2  19      505.81      536.82     26.30 o 
   6   2  19       19.60       30.56     21.55 o 
   7   2  19       90.18       85.65     24.11 o 
   8   2  19       57.46       46.01     24.14 o 
   9   2  19       56.84       67.90     26.69 o 
  10   2  19       10.55        5.13     25.55 o 
  11   2  19      413.11      440.69     38.43 o 
  12   2  19      116.15       79.99     38.42 o 
  13   2  19       54.01       65.07     42.58 o 
  14   2  19       16.89       75.42     55.95 o 
   1   3  19     1173.23     1206.53     37.91 o 
   2   3  19      287.50      294.04     23.53 o 
   3   3  19     1441.62     1431.76     37.25 o 
   4   3  19      119.66      134.97     25.84 o 
   5   3  19        9.19        9.61     25.10 o 
   6   3  19        3.19       37.29     31.29 o 
   7   3  19     4479.37     4369.42     85.12 o 
   8   3  19      176.74      200.63     31.68 o 
   9   3  19      903.57      931.82     58.20 o 
  10   3  19        9.85        4.73     37.41 o 
  11   3  19      290.53      290.49     44.72 o 
  12   3  19      347.77      403.10     49.42 o 
  13   3  19      262.64      356.95     74.28 o 
  14   3  19       20.17       92.95     49.64 o 
   0   4  19     1546.56     1464.31     78.39 o 
   1   4  19      413.52      400.35     55.90 o 
   2   4  19       51.84       77.67     28.49 o 
   3   4  19       19.17       33.29     26.75 o 
   4   4  19     2449.73     2329.83     59.69 o 
   5   4  19       63.34       65.77     30.35 o 
   6   4  19        0.35      -14.69     30.58 o 
   7   4  19      610.61      553.14     46.78 o 
   8   4  19      566.53      587.92     56.95 o 
   9   4  19      450.57      460.82     49.08 o 
  10   4  19       11.92      -44.80     44.80 o 
  11   4  19      240.28      242.68     50.40 o 
  12   4  19      266.04      135.38     51.11 o 
   1   5  19       47.48       26.35     34.86 o 
   2   5  19        2.67       22.97     29.98 o 
   3   5  19      218.11      192.11     35.97 o 
   4   5  19       47.11       -3.02     31.83 o 
   5   5  19      541.96      561.61     42.96 o 
   6   5  19       23.19        0.42     40.71 o 
   7   5  19      180.45      203.47     47.23 o 
   8   5  19      134.18      149.53     46.79 o 
   9   5  19      167.73      191.56     48.73 o 
  10   5  19       48.61       78.92     48.63 o 
  11   5  19      166.28      146.97     53.34 o 
   0   6  19      650.93      786.63    156.51 o 
   1   6  19       92.72       65.17     35.40 o 
   2   6  19       68.22       46.88     36.40 o 
   3   6  19      413.35      408.86     41.19 o 
   4   6  19      144.58      233.32     57.82 o 
   5   6  19      347.06      342.61     51.47 o 
   6   6  19        2.23        2.81     53.99 o 
   7   6  19       19.70      -10.20     48.04 o 
   8   6  19      142.89      154.96     50.26 o 
   1   7  19        7.28       44.02     41.22 o 
   2   7  19       23.72       -7.21     46.33 o 
   3   7  19      289.90      307.51     54.42 o 
   4   7  19        8.47       20.98     50.01 o 
   0   0  20      308.46      267.57     34.66 o 
   1   0  20     9734.92     9516.51    116.55 o 
   2   0  20      270.59      301.76     26.07 o 
   3   0  20     4088.81     3961.08     70.98 o 
   4   0  20     5407.77     5434.13     83.63 o 
   5   0  20     2073.90     2086.68     52.92 o 
   6   0  20       13.69       55.22     24.65 o 
   7   0  20     2214.48     2057.30     56.70 o 
   8   0  20      415.83      533.81     37.42 o 
   9   0  20     2270.12     2309.17     64.13 o 
  10   0  20      696.29      719.90     56.10 o 
  11   0  20      263.10      349.39     48.19 o 
  12   0  20     1615.77     1700.90    283.84 o 
  13   0  20      603.84      660.63     76.63 o 
  14   0  20      755.28      636.66     84.35 o 
  15   0  20      134.20      192.50    120.70 o 
   1   1  20     1312.99     1190.11     27.94 o 
   2   1  20     4306.57     4257.70     55.23 o 
   3   1  20      574.70      514.54     22.28 o 
   4   1  20      416.25      440.30     19.41 o 
   5   1  20      949.66      849.24     24.86 o 
   6   1  20     5827.52     5843.80     59.50 o 
   7   1  20       98.57      107.91     18.61 o 
   8   1  20       44.93       59.22     20.20 o 
   9   1  20      984.40      978.31     33.35 o 
  10   1  20     1946.98     2091.71     53.97 o 
  11   1  20       49.26      -26.29     32.02 o 
  12   1  20      169.02      225.84     48.63 o 
  13   1  20      600.84      659.74     82.35 o 
  14   1  20      382.10      369.84     62.76 o 
  15   1  20        1.04      -58.04     58.04 o 
   0   2  20     7732.79     7493.14    123.47 o 
   1   2  20     4251.82     4037.58     60.72 o 
   2   2  20        2.81        8.44     16.66 o 
   3   2  20     7414.64     7139.13     80.95 o 
   4   2  20     2897.47     2798.10     47.58 o 
   5   2  20     1163.68     1229.80     34.78 o 
   6   2  20      623.87      665.03     32.74 o 
   7   2  20     1245.45     1250.12     41.06 o 
   8   2  20     4161.19     3997.90     73.12 o 
   9   2  20       81.18      112.14     30.29 o 
  10   2  20       72.74       61.41     29.81 o 
  11   2  20      495.31      576.10     46.18 o 
  12   2  20      730.28      691.63     76.96 o 
  13   2  20       83.56      133.52     51.77 o 
  14   2  20      105.65       16.57     56.55 o 
   1   3  20      435.90      445.08     29.21 o 
   2   3  20     1193.41     1082.98     34.40 o 
   3   3  20       13.36       18.18     19.10 o 
   4   3  20       18.98       14.76     22.56 o 
   5   3  20     1208.30     1322.86     47.15 o 
   6   3  20     1102.37     1093.18     44.38 o 
   7   3  20        9.77      -20.83     27.29 o 
   8   3  20      127.95      105.92     32.61 o 
   9   3  20      901.66     1020.11     62.03 o 
  10   3  20      616.43      614.88     51.99 o 
  11   3  20       33.48       59.95     40.18 o 
  12   3  20      423.63      416.50     50.74 o 
  13   3  20       23.19      -10.61     44.63 o 
   0   4  20      551.49      427.71     57.00 o 
   1   4  20     1354.30     1479.36     57.39 o 
   2   4  20      180.98      195.80     31.49 o 
   3   4  20     2520.56     2548.25     62.66 o 
   4   4  20      747.71      716.70     43.50 o 
   5   4  20     1012.77     1037.16     46.20 o 
   6   4  20       79.33       27.33     31.78 o 
   7   4  20     1320.54     1266.45     60.19 o 
   8   4  20      429.75      420.82     52.46 o 
   9   4  20      491.73      530.30     97.64 o 
  10   4  20       15.71       33.82     44.18 o 
  11   4  20      196.20      235.09     50.27 o 
  12   4  20      139.86      115.11     48.97 o 
   1   5  20        7.89      -12.06     34.63 o 
   2   5  20       69.65       40.27     32.49 o 
   3   5  20       32.43       63.29     32.19 o 
   4   5  20      153.49      158.95     34.19 o 
   5   5  20      330.44      429.59     42.55 o 
   6   5  20       36.20       13.90     41.88 o 
   7   5  20      228.59      188.30     46.51 o 
   8   5  20       61.15       76.18     45.31 o 
   9   5  20       10.49      -44.63     44.63 o 
  10   5  20       97.68      106.43     52.98 o 
   0   6  20     1221.28      869.92     81.52 o 
   1   6  20      464.70      500.84     67.33 o 
   2   6  20        2.58       18.76     34.97 o 
   3   6  20      145.38       50.02     33.92 o 
   4   6  20      155.75       58.82     43.25 o 
   5   6  20        2.90       42.96     46.24 o 
   6   6  20        1.68      -45.89     45.89 o 
   7   6  20       42.75       42.33     47.99 o 
   8   6  20       35.55       22.26     50.13 o 
   1   7  20      375.17      348.82     48.03 o 
   2   7  20       49.40      -10.46     45.88 o 
   3   7  20        0.05      -38.16     47.56 o 
   1   1  21      186.76      208.70     17.65 o 
   2   1  21      586.77      619.81     20.87 o 
   3   1  21       65.74       85.06     14.48 o 
   4   1  21       45.07       29.43     14.79 o 
   5   1  21      320.58      373.06     20.31 o 
   6   1  21      759.23      834.56     28.72 o 
   7   1  21     1093.05     1212.76     36.53 o 
   8   1  21      148.45      152.22     27.88 o 
   9   1  21       58.87       61.82     27.15 o 
  10   1  21      239.26      308.82     32.94 o 
  11   1  21       21.31       49.62     37.00 o 
  12   1  21       45.93       61.06     42.22 o 
  13   1  21       57.69       77.14     52.99 o 
  14   1  21      114.15       73.60     55.89 o 
   0   2  21     2063.03     2120.68     65.82 o 
   1   2  21      484.49      559.23     30.07 o 
   2   2  21      119.12       94.89     19.94 o 
   3   2  21      284.58      345.62     24.23 o 
   4   2  21     2527.28     2490.39     48.61 o 
   5   2  21      809.89      785.13     40.08 o 
   6   2  21       36.59       65.66     24.25 o 
   7   2  21      585.79      486.06     32.35 o 
   8   2  21        5.84      -27.15     27.15 o 
   9   2  21       50.49       52.34     28.81 o 
  10   2  21       21.80       20.17     30.51 o 
  11   2  21      172.02      142.84     39.25 o 
  12   2  21      180.01      169.06     42.73 o 
  13   2  21        3.98      -40.48     64.53 o 
  14   2  21       61.61       87.61    103.46 o 
   1   3  21        8.94       -1.57     21.64 o 
   2   3  21      365.57      403.37     26.99 o 
   3   3  21      252.10      236.84     25.24 o 
   4   3  21      459.95      473.23     31.67 o 
   5   3  21      376.78      350.54     34.40 o 
   6   3  21      450.79      489.59     36.75 o 
   7   3  21        2.06      -27.81     27.81 o 
   8   3  21        0.35       -6.23     30.12 o 
   9   3  21       52.61       41.85     37.25 o 
  10   3  21        9.36       -7.92     38.52 o 
  11   3  21      104.90      102.01     50.16 o 
  12   3  21       37.23       24.99     63.18 o 
  13   3  21       80.96      -23.23     49.01 o 
   0   4  21     1265.69     1298.90     80.40 o 
   1   4  21      151.24      111.75     35.20 o 
   2   4  21       54.28       46.54     28.70 o 
   3   4  21      111.26       74.56     30.16 o 
   4   4  21      672.26      762.20     44.22 o 
   5   4  21     1283.88     1097.92     47.82 o 
   6   4  21      533.93      665.38     44.21 o 
   7   4  21       68.46      112.26     34.58 o 
   8   4  21      950.62     1027.67     59.44 o 
   9   4  21        6.17        2.55     40.20 o 
  10   4  21        1.19      -21.69     49.39 o 
  11   4  21       77.57        7.19     44.67 o 
  12   4  21      343.89      354.21     54.70 o 
   1   5  21      115.56       63.43     39.38 o 
   2   5  21     1000.79     1058.47     50.65 o 
   3   5  21      290.56      253.84     38.48 o 
   4   5  21       44.44       51.53     33.68 o 
   5   5  21      252.42      261.17     39.80 o 
   6   5  21     1134.38     1202.97     65.94 o 
   7   5  21        0.46       44.02     44.33 o 
   8   5  21       18.00       32.44     45.25 o 
   9   5  21       20.95        2.85     46.60 o 
  10   5  21      459.46      659.05    106.40 o 
   0   6  21     1407.89     1407.46     94.96 o 
   1   6  21        1.15      -22.99     36.72 o 
   2   6  21      156.70      148.52     39.56 o 
   3   6  21      145.25      135.96     37.83 o 
   4   6  21      587.09      682.93     57.90 o 
   5   6  21        6.08      -24.02     44.60 o 
   6   6  21       12.40        2.22     49.64 o 
   7   6  21        0.33      -23.10     49.76 o 
   0   0  22     2990.30     2651.51     83.08 o 
   1   0  22     5131.93     4894.13     79.65 o 
   2   0  22      721.21      623.22     34.02 o 
   3   0  22    23993.45    23193.63    236.53 o 
   4   0  22     5455.05     5004.68     82.60 o 
   5   0  22     2119.63     2040.67     81.94 o 
   6   0  22      987.56     1010.37     44.90 o 
   7   0  22    11344.87    11234.47    155.07 o 
   8   0  22       19.27      -12.92     29.04 o 
   9   0  22      637.90      623.02     53.48 o 
  10   0  22      577.19      501.25     52.48 o 
  11   0  22     5095.38     4922.14    331.59 o 
  12   0  22      519.97      607.79     71.21 o 
  13   0  22      470.29      460.48     74.96 o 
  14   0  22       15.81      -47.87     60.94 o 
   1   1  22    14230.83    13647.58    119.11 o 
   2   1  22     7307.35     6987.08     69.46 o 
   3   1  22     6354.28     6209.34     66.73 o 
   4   1  22        8.23       14.27     18.70 o 
   5   1  22     9058.43     8597.70     89.02 o 
   6   1  22     2768.91     2807.95     52.53 o 
   7   1  22     1721.90     1720.93     42.75 o 
   8   1  22      310.84      314.12     30.60 o 
   9   1  22     4412.25     4350.09     72.98 o 
  10   1  22      153.78      168.22     31.28 o 
  11   1  22      111.90      104.83     41.38 o 
  12   1  22       54.13       10.66     41.94 o 
  13   1  22      800.33      765.26     85.99 o 
  14   1  22       80.14      108.24     59.69 o 
   0   2  22     2815.96     2843.98     76.37 o 
   1   2  22     6081.13     5982.04    103.03 o 
   2   2  22      173.02      158.16     21.64 o 
   3   2  22     3814.70     3525.19     54.94 o 
   4   2  22       45.49       51.17     21.27 o 
   5   2  22      660.43      667.71     30.81 o 
   6   2  22     3053.10     3014.76     60.12 o 
   7   2  22     2785.73     2703.83     58.00 o 
   8   2  22       37.35       10.50     28.08 o 
   9   2  22        4.81        2.80     30.79 o 
  10   2  22      177.87      168.48     48.24 o 
  11   2  22      874.48      879.57     65.29 o 
  12   2  22      156.18       60.98     53.38 o 
  13   2  22      193.96      108.43     74.75 o 
  14   2  22      102.98       89.89    127.33 o 
   1   3  22     3407.40     3273.46     83.63 o 
   2   3  22     4553.07     4578.05     65.80 o 
   3   3  22     2001.07     1835.67     49.05 o 
   4   3  22      241.81      286.69     30.85 o 
   5   3  22     5144.94     4806.69     76.55 o 
   6   3  22     3260.32     3380.77     71.01 o 
   7   3  22      243.75      294.85     35.63 o 
   8   3  22       21.13       16.97     31.65 o 
   9   3  22     1562.72     1725.06    100.48 o 
  10   3  22      969.34     1098.00     60.47 o 
  11   3  22       77.05        6.87     41.52 o 
  12   3  22       16.73       61.04     44.02 o 
  13   3  22      641.84      714.61     61.38 o 
   0   4  22       11.86      -45.93     45.93 o 
   1   4  22     2439.31     2244.18     94.57 o 
   2   4  22      560.20      507.35     34.52 o 
   3   4  22     3666.96     3235.20     71.90 o 
   4   4  22       10.17      -17.34     28.96 o 
   5   4  22      646.94      588.30     41.48 o 
   6   4  22       29.13       31.69     33.60 o 
   7   4  22     2322.69     2203.18     66.57 o 
   8   4  22        5.00        7.58     41.69 o 
   9   4  22      110.87       70.38     42.66 o 
  10   4  22      287.82      408.55     52.81 o 
  11   4  22      565.56      558.21     59.95 o 
   1   5  22     1383.05     1408.02     85.77 o 
   2   5  22      589.19      713.54     45.51 o 
   3   5  22      587.42      525.01     42.84 o 
   4   5  22        0.94      -15.27     33.29 o 
   5   5  22      681.51      757.94     48.81 o 
   6   5  22      263.70      405.32     57.82 o 
   7   5  22       68.09       21.42     55.08 o 
   8   5  22        0.60       32.00     46.57 o 
   9   5  22      448.10      387.89     54.20 o 
  10   5  22      293.10      300.01     75.50 o 
   0   6  22      390.62      590.87     76.63 o 
   1   6  22       97.07       32.62     38.29 o 
   2   6  22        0.27      -26.52     36.64 o 
   3   6  22      319.09      327.28     41.14 o 
   4   6  22       67.62       81.32     47.61 o 
   5   6  22      168.79      152.83     49.45 o 
   6   6  22        0.95       14.43     67.77 o 
   7   6  22      137.95      263.47     56.34 o 
   1   1  23      279.31      359.32     47.80 o 
   2   1  23      134.78      162.34     24.51 o 
   3   1  23      406.54      454.54     30.12 o 
   4   1  23      123.82      142.01     21.37 o 
   5   1  23       37.05       56.43     20.82 o 
   6   1  23      969.25      919.05     34.47 o 
   7   1  23      327.29      323.89     28.57 o 
   8   1  23       76.66       89.28     28.95 o 
   9   1  23      370.41      397.32     36.00 o 
  10   1  23     1066.38     1101.13     46.80 o 
  11   1  23       11.48       11.37     40.05 o 
  12   1  23      197.70      201.71     47.41 o 
  13   1  23        2.77       15.39     55.46 o 
  14   1  23      148.21       69.65     57.59 o 
   0   2  23        2.40       18.57     32.16 o 
   1   2  23      698.88      644.95     34.21 o 
   2   2  23       18.40      -11.27     19.05 o 
   3   2  23      379.14      369.14     26.06 o 
   4   2  23       62.61       58.64     21.81 o 
   5   2  23      146.61      125.76     23.33 o 
   6   2  23       25.96       -8.54     24.40 o 
   7   2  23      136.08      179.34     28.09 o 
   8   2  23      145.22      160.52     36.19 o 
   9   2  23        5.00        9.38     38.47 o 
  10   2  23        2.97       13.31     39.61 o 
  11   2  23       35.57        4.39     63.37 o 
  12   2  23        4.08       17.20     50.18 o 
  13   2  23       18.80      -39.46     72.95 o 
   1   3  23     1783.65     1721.03     48.85 o 
   2   3  23        1.03       -9.43     21.87 o 
   3   3  23     1684.32     1647.19     43.80 o 
   4   3  23       70.43       11.19     26.07 o 
   5   3  23     1013.40     1075.02     46.66 o 
   6   3  23      340.85      384.11     49.29 o 
   7   3  23      229.78      197.46     34.67 o 
   8   3  23        5.23       34.71     32.28 o 
   9   3  23      132.05      195.97     42.30 o 
  10   3  23      154.79      107.84     42.32 o 
  11   3  23       82.17        1.75     41.51 o 
  12   3  23        0.52      -43.48     43.48 o 
   0   4  23      187.10      155.88     55.31 o 
   1   4  23       56.94       62.81     31.09 o 
   2   4  23        0.76       -5.64     32.13 o 
   3   4  23     1397.38     1482.54     89.10 o 
   4   4  23       72.31       49.31     34.28 o 
   5   4  23       11.51      -12.41     36.43 o 
   6   4  23       92.43       52.31     38.42 o 
   7   4  23      270.67      328.49     41.13 o 
   8   4  23       68.92       88.21     59.73 o 
   9   4  23       76.94       47.05     43.92 o 
  10   4  23        1.67      -13.83     41.91 o 
  11   4  23      132.46      235.04     51.74 o 
   1   5  23      818.88      851.55     78.49 o 
   2   5  23       62.69       69.24     35.96 o 
   3   5  23      624.07      724.77     60.65 o 
   4   5  23       65.90       49.30     35.26 o 
   5   5  23      341.85      395.88     42.85 o 
   6   5  23        8.91      -17.90     44.24 o 
   7   5  23      397.62      424.35     53.66 o 
   8   5  23       68.95       87.02     48.19 o 
   9   5  23      262.00      371.88     81.41 o 
   0   6  23      178.54      108.55     68.20 o 
   1   6  23      369.34      349.57     47.24 o 
   2   6  23      148.23      205.51     42.84 o 
   3   6  23      387.65      489.41     44.66 o 
   4   6  23       53.65       87.42     47.22 o 
   5   6  23        7.83      -47.31     47.31 o 
   6   6  23        6.25       -2.42     50.16 o 
   0   0  24     3194.20     3182.83     94.38 o 
   1   0  24      116.33       81.78     26.80 o 
   2   0  24      601.54      520.62     35.49 o 
   3   0  24      191.47      131.79     27.96 o 
   4   0  24     1031.52     1113.77     45.22 o 
   5   0  24       15.97       24.04     31.40 o 
   6   0  24     6414.64     6324.79    101.65 o 
   7   0  24      661.15      709.34     43.31 o 
   8   0  24     2114.77     2334.56     66.12 o 
   9   0  24      225.81      208.19     45.22 o 
  10   0  24      275.18      190.60     48.96 o 
  11   0  24      156.80      110.78     51.55 o 
  12   0  24      171.66      211.77     71.21 o 
  13   0  24       43.22      106.11    106.11 o 
   1   1  24        7.12       16.21     21.44 o 
   2   1  24     8363.31     8352.03     96.84 o 
   3   1  24        4.11        9.87     20.66 o 
   4   1  24      567.30      480.54     33.75 o 
   5   1  24       53.27       46.70     25.03 o 
   6   1  24     2905.00     2963.21     58.97 o 
   7   1  24      449.50      468.31     33.22 o 
   8   1  24      180.45      154.24     33.39 o 
   9   1  24      339.46      415.79     35.22 o 
  10   1  24      531.08      653.35     58.72 o 
  11   1  24        1.49      -16.61     42.35 o 
  12   1  24        9.98      -45.42     45.42 o 
  13   1  24       15.20       29.43     67.99 o 
   0   2  24     8554.46     7965.53    178.04 o 
   1   2  24     2364.65     2397.17     53.23 o 
   2   2  24      132.87      102.73     22.54 o 
   3   2  24      943.51      946.86     34.64 o 
   4   2  24     7240.66     7062.09     82.73 o 
   5   2  24      789.73      765.35     37.60 o 
   6   2  24      264.75      270.65     33.51 o 
   7   2  24     1287.66     1346.77     54.73 o 
   8   2  24     1055.28     1137.15     51.83 o 
   9   2  24     1576.98     1510.15     72.37 o 
  10   2  24      251.75      256.16     46.62 o 
  11   2  24      191.43      105.75     52.03 o 
  12   2  24      550.39      642.81     66.95 o 
  13   2  24      343.25      461.17    143.25 o 
   1   3  24      605.50      548.15     35.83 o 
   2   3  24     3374.28     3235.69     62.46 o 
   3   3  24        7.66      -22.53     23.16 o 
   4   3  24      459.65      395.06     43.07 o 
   5   3  24        5.16       17.61     27.23 o 
   6   3  24     1550.12     1705.93     57.51 o 
   7   3  24      109.13      101.09     33.24 o 
   8   3  24      608.50      598.64     44.13 o 
   9   3  24        4.69      -14.06     44.11 o 
  10   3  24      684.56      758.66    108.79 o 
  11   3  24      116.86      150.06     77.26 o 
  12   3  24      132.65       86.27     57.18 o 
   0   4  24     2425.43     2468.93     84.78 o 
   1   4  24      547.27      640.73     51.34 o 
   2   4  24        4.27      -23.24     28.78 o 
   3   4  24      331.21      435.60     40.11 o 
   4   4  24     1184.36     1327.50     54.28 o 
   5   4  24      476.08      576.35     46.49 o 
   6   4  24      784.48      733.14     48.25 o 
   7   4  24       93.54      102.34     39.25 o 
   8   4  24      218.05      177.27     47.80 o 
   9   4  24       35.32       13.72     45.74 o 
  10   4  24       89.94      125.44     50.66 o 
  11   4  24        2.81      -50.61     50.61 o 
   1   5  24      115.72       17.63     49.78 o 
   2   5  24     1496.04     1376.64     58.12 o 
   3   5  24       74.81       29.07     36.60 o 
   4   5  24       25.37       -0.49     35.08 o 
   5   5  24        2.71       16.99     35.58 o 
   6   5  24      513.33      586.35     57.04 o 
   7   5  24       89.29      -42.68     42.68 o 
   8   5  24       78.34       69.07     51.58 o 
   9   5  24       30.51       64.83     51.47 o 
   0   6  24      185.17      238.78     71.76 o 
   1   6  24        3.72      -25.70     39.21 o 
   2   6  24       45.63      102.49     43.34 o 
   3   6  24        1.37      -12.69     36.48 o 
   4   6  24      286.83      302.06     54.13 o 
   5   6  24       48.94       53.88     49.07 o 
   1   1  25     1310.56     1289.84     41.06 o 
   2   1  25        3.08       36.62     23.63 o 
   3   1  25      668.63      624.99     31.27 o 
   4   1  25      582.40      617.23     34.57 o 
   5   1  25       50.99       77.11     26.61 o 
   6   1  25       14.37       -2.26     25.01 o 
   7   1  25     1611.83     1611.75     75.19 o 
   8   1  25      323.93      328.83     37.89 o 
   9   1  25       83.47       75.98     35.64 o 
  10   1  25        7.77      -33.74     33.74 o 
  11   1  25        0.22       11.36     51.45 o 
  12   1  25       73.94       40.27     55.38 o 
  13   1  25       73.83      -40.81     72.87 o 
   0   2  25      707.83      627.53     51.55 o 
   1   2  25       71.69       58.35     24.85 o 
   2   2  25       70.99       73.44     25.69 o 
   3   2  25      150.05      176.15     27.87 o 
   4   2  25       16.37       54.24     26.72 o 
   5   2  25      455.93      400.59     44.69 o 
   6   2  25      371.42      382.81     40.03 o 
   7   2  25       10.07        0.10     32.37 o 
   8   2  25      212.45      274.81     39.63 o 
   9   2  25       15.91      -28.60     37.90 o 
  10   2  25       14.67       13.30     43.66 o 
  11   2  25       43.20       55.68     50.34 o 
  12   2  25      197.43      198.16     74.75 o 
   1   3  25      415.71      339.14     32.78 o 
   2   3  25      410.09      471.41     31.49 o 
   3   3  25      131.70      103.16     26.09 o 
   4   3  25        1.23        4.62     27.42 o 
   5   3  25      189.92      215.15     35.00 o 
   6   3  25      609.96      639.03     40.98 o 
   7   3  25        0.46        7.41     34.06 o 
   8   3  25        0.39      -39.33     41.22 o 
   9   3  25        0.10       23.81     43.10 o 
  10   3  25      237.41      265.59     58.36 o 
  11   3  25        1.98      -43.99     52.06 o 
  12   3  25        3.50      -17.28     59.73 o 
   0   4  25     2091.61     2095.58     84.39 o 
   1   4  25       83.88       91.79     31.64 o 
   2   4  25       28.06       46.39     32.83 o 
   3   4  25       16.43       16.43     32.78 o 
   4   4  25     1050.29     1170.44     52.91 o 
   5   4  25        3.14       33.99     34.11 o 
   6   4  25      250.60      159.81     38.85 o 
   7   4  25      178.81      180.97     41.34 o 
   8   4  25      157.92      252.62     68.71 o 
   9   4  25       17.19       37.43     46.29 o 
  10   4  25        7.84      -45.95     45.95 o 
   1   5  25      138.06      132.12     37.52 o 
   2   5  25       23.01       27.23     36.53 o 
   3   5  25        9.77      -36.20     36.20 o 
   4   5  25       60.12       -3.43     37.62 o 
   5   5  25       93.40       96.25     39.13 o 
   6   5  25      130.58      104.79     76.20 o 
   7   5  25      142.19      142.40     52.02 o 
   8   5  25        3.12      -28.10     48.83 o 
   0   6  25      237.03      448.38     81.58 o 
   1   6  25       62.31       64.39     43.33 o 
   2   6  25        7.87       27.38     41.35 o 
   3   6  25       32.09       99.98     41.52 o 
   4   6  25      172.58      183.47     53.21 o 
   0   0  26       99.71       17.69     41.92 o 
   1   0  26     6215.16     6093.09    101.17 o 
   2   0  26      495.25      527.87     37.24 o 
   3   0  26     2894.65     2741.76     67.66 o 
   4   0  26       51.69       20.35     29.22 o 
   5   0  26     1787.60     1771.14     58.93 o 
   6   0  26      835.11      785.62     53.48 o 
   7   0  26     6615.61     6685.09    175.66 o 
   8   0  26      176.79      159.23     43.78 o 
   9   0  26      640.14      830.67     92.85 o 
  10   0  26       18.38       26.81     60.94 o 
  11   0  26     1726.72     1848.89    106.92 o 
  12   0  26      170.25       92.26     72.20 o 
  13   0  26        5.39      135.29    111.42 o 
   1   1  26     5034.96     4847.44     74.26 o 
   2   1  26        6.19       17.96     24.12 o 
   3   1  26     3475.93     3357.50     57.38 o 
   4   1  26      524.33      576.42     34.38 o 
   5   1  26     7196.09     6943.84     92.57 o 
   6   1  26      629.47      610.44     40.69 o 
   7   1  26      795.58      908.82     46.80 o 
   8   1  26      158.88      180.76     36.37 o 
   9   1  26     2699.86     2711.49     72.38 o 
  10   1  26      244.50      265.87     42.44 o 
  11   1  26      177.60      237.96     52.99 o 
  12   1  26       44.47      -49.46     49.46 o 
  13   1  26     1053.70     1037.92    167.12 o 
   0   2  26     5221.22     4822.77    108.14 o 
   1   2  26     2534.02     2511.72     64.13 o 
   2   2  26      201.71      172.19     33.42 o 
   3   2  26     5652.96     5318.90     80.70 o 
   4   2  26     1961.27     1796.40     51.05 o 
   5   2  26     2959.48     2947.73     63.67 o 
   6   2  26      241.71      260.99     51.89 o 
   7   2  26     3164.18     3132.67     77.22 o 
   8   2  26      580.45      602.56     46.46 o 
   9   2  26      265.09      325.29     42.18 o 
  10   2  26      136.33      117.18     45.20 o 
  11   2  26     2009.20     2197.45     93.68 o 
  12   2  26       37.55       71.11     76.84 o 
   1   3  26     4173.87     3880.32     82.95 o 
   2   3  26      172.84      236.50     28.20 o 
   3   3  26     1598.18     1652.06     46.32 o 
   4   3  26      525.60      535.71     37.30 o 
   5   3  26     1808.18     1906.57     54.87 o 
   6   3  26      127.89      161.05     38.68 o 
   7   3  26      396.86      537.31     49.53 o 
   8   3  26      168.87      159.80     44.11 o 
   9   3  26     1926.59     2151.52    100.32 o 
  10   3  26      126.70      244.24     67.57 o 
  11   3  26        2.51      -11.38     55.63 o 
   0   4  26        5.32      -48.48     53.94 o 
   1   4  26     2006.60     1823.34     56.32 o 
   2   4  26       38.33       -5.16     32.38 o 
   3   4  26     1755.93     1643.27     60.50 o 
   4   4  26      157.76      172.65     36.43 o 
   5   4  26      760.33      827.73     50.06 o 
   6   4  26       27.29      -26.79     43.53 o 
   7   4  26     1355.48     1482.70     61.59 o 
   8   4  26       72.54       -2.02     44.15 o 
   9   4  26      321.55      336.04     56.00 o 
  10   4  26        0.72       23.33     58.92 o 
   1   5  26      877.97      896.43     52.81 o 
   2   5  26        3.30       14.32     37.33 o 
   3   5  26      234.35      215.97     42.42 o 
   4   5  26        4.87       -5.80     37.78 o 
   5   5  26      871.15      903.83     56.05 o 
   6   5  26        4.12       35.22     46.10 o 
   7   5  26      109.80      117.45     59.73 o 
   0   6  26       84.48       62.85     68.10 o 
   1   6  26      303.17      314.55     49.01 o 
   2   6  26       18.90       26.86     41.11 o 
   3   6  26      376.49      381.39     44.86 o 
   1   1  27      341.87      455.35     32.80 o 
   2   1  27      794.73      832.21     38.34 o 
   3   1  27     1354.25     1301.04     54.95 o 
   4   1  27       27.94       24.01     26.11 o 
   5   1  27      351.90      447.14     34.50 o 
   6   1  27       75.38      102.78     29.93 o 
   7   1  27      153.83       94.14     34.72 o 
   8   1  27        6.50      -19.64     33.31 o 
   9   1  27       58.91       62.38     36.51 o 
  10   1  27      123.32      176.02     42.58 o 
  11   1  27       97.00      143.53     49.27 o 
  12   1  27       70.31       67.45     56.54 o 
   0   2  27        1.26       24.06     35.72 o 
   1   2  27        3.81       43.19     26.65 o 
   2   2  27        0.39       -7.71     25.72 o 
   3   2  27      356.82      438.46     46.27 o 
   4   2  27      184.97      123.68     30.52 o 
   5   2  27       65.82       36.10     32.08 o 
   6   2  27      361.94      334.14     39.27 o 
   7   2  27      547.79      645.35     44.96 o 
   8   2  27       15.98       57.84     38.50 o 
   9   2  27       32.23       32.10     39.06 o 
  10   2  27        0.42      -40.78     40.78 o 
  11   2  27      179.99      124.78     70.05 o 
  12   2  27       71.18       55.71    104.78 o 
   1   3  27      166.71      247.09     32.82 o 
   2   3  27       17.88      -12.80     31.07 o 
   3   3  27       75.63       62.04     30.90 o 
   4   3  27       19.18       60.35     38.93 o 
   5   3  27      481.20      565.89     45.72 o 
   6   3  27       14.78       12.35     34.82 o 
   7   3  27      123.97      167.03     45.07 o 
   8   3  27       69.48       45.33     42.88 o 
   9   3  27      321.56      358.30     53.21 o 
  10   3  27       48.46       70.78     55.63 o 
  11   3  27        5.99      -12.58     57.95 o 
   0   4  27        3.09      -26.08     44.16 o 
   1   4  27      517.58      458.07     39.66 o 
   2   4  27       79.41       36.64     47.97 o 
   3   4  27      157.43      225.30     39.10 o 
   4   4  27      120.60      106.95     35.86 o 
   5   4  27      148.50       84.41     37.54 o 
   6   4  27       75.27       47.24     37.29 o 
   7   4  27      152.82      145.21     41.61 o 
   8   4  27      298.74      320.41     66.50 o 
   9   4  27        1.57      -30.65     73.50 o 
   1   5  27      754.46      818.98     53.63 o 
   2   5  27       57.79       20.47     38.66 o 
   3   5  27      802.73      865.44     54.90 o 
   4   5  27       94.73       41.59     40.76 o 
   5   5  27      456.65      672.23     59.84 o 
   6   5  27       15.01       22.76     48.78 o 
   0   0  28     6502.88     6302.94    220.18 o 
   1   0  28       47.25       61.99     47.75 o 
   2   0  28        5.75       -4.80     54.38 o 
   3   0  28       83.53      154.27     48.66 o 
   4   0  28     4801.23     4820.44    135.75 o 
   5   0  28     1411.60     1607.19     67.56 o 
   6   0  28     2854.61     2722.73    153.58 o 
   7   0  28       90.00       62.31     42.35 o 
   8   0  28     2626.40     2559.39    134.55 o 
   9   0  28       11.03       36.30     59.06 o 
  10   0  28      461.46      449.07     78.72 o 
  11   0  28      250.38      271.22     80.91 o 
  12   0  28      361.68      345.81    108.76 o 
   1   1  28       31.35       44.36     26.94 o 
   2   1  28     2805.20     2928.64     60.90 o 
   3   1  28       16.89       60.24     26.64 o 
   4   1  28      215.87      163.06     29.90 o 
   5   1  28        3.94        6.72     27.63 o 
   6   1  28     1860.88     1871.67     55.98 o 
   7   1  28       26.76       41.01     35.01 o 
   8   1  28      196.48      109.48     39.33 o 
   9   1  28       37.27       58.49     36.24 o 
  10   1  28     1591.69     1411.02     71.87 o 
  11   1  28       30.43       51.13     48.73 o 
  12   1  28      296.25      165.69     77.69 o 
   0   2  28     1072.76     1128.12     64.79 o 
   1   2  28       71.35       40.52     27.68 o 
   2   2  28       48.94       62.31     28.44 o 
   3   2  28      408.06      369.48     34.80 o 
   4   2  28     1373.79     1430.82     77.11 o 
   5   2  28      293.84      201.48     37.94 o 
   6   2  28     1060.11     1030.33     59.58 o 
   7   2  28       50.68       12.25     35.38 o 
   8   2  28     1899.28     2030.02     68.37 o 
   9   2  28        0.38       -5.45     39.66 o 
  10   2  28      133.31      157.36     58.20 o 
  11   2  28        4.37      -45.33     46.32 o 
   1   3  28      581.23      597.63     41.03 o 
   2   3  28     3189.44     3042.29     67.02 o 
   3   3  28      645.80      563.19     40.44 o 
   4   3  28       17.90       39.00     36.42 o 
   5   3  28      435.85      435.68     64.65 o 
   6   3  28     1720.83     1861.69     66.28 o 
   7   3  28      339.46      302.84     52.73 o 
   8   3  28       13.17      -39.10     45.91 o 
   9   3  28       30.02       -1.77     45.88 o 
  10   3  28      270.33      291.29    101.80 o 
   0   4  28      276.97      403.38     58.32 o 
   1   4  28        3.82       -3.43     29.03 o 
   2   4  28        0.89       19.48     39.35 o 
   3   4  28      187.74      186.55     38.57 o 
   4   4  28     1024.11     1067.56     73.60 o 
   5   4  28        4.33      -37.42     37.42 o 
   6   4  28        4.81      -43.09     43.09 o 
   7   4  28      218.28      106.47     48.00 o 
   8   4  28      653.00      591.47     75.25 o 
   1   5  28      377.75      435.40     55.48 o 
   2   5  28      286.53      258.47     47.07 o 
   3   5  28      132.66      140.49     40.26 o 
   4   5  28       15.19       10.56     39.97 o 
   5   5  28      252.92      157.43     45.15 o 
   6   5  28      452.20      418.83     59.02 o 
   1   1  29       82.98       22.06     28.38 o 
   2   1  29       30.35       78.27     28.21 o 
   3   1  29       43.61       55.21     29.24 o 
   4   1  29      231.13      223.85     40.73 o 
   5   1  29      173.97      150.11     32.21 o 
   6   1  29       21.73       32.83     31.13 o 
   7   1  29      261.58      220.81     39.20 o 
   8   1  29       13.19       -0.28     36.28 o 
   9   1  29      107.23      195.56     42.22 o 
  10   1  29       20.38       53.74     54.29 o 
  11   1  29      268.01      319.60     63.22 o 
   0   2  29     1965.10     1950.35    115.54 o 
   1   2  29      462.19      482.45     37.56 o 
   2   2  29       25.58       28.24     28.89 o 
   3   2  29       20.32       -8.41     27.16 o 
   4   2  29      185.27      238.27     34.95 o 
   5   2  29      669.31      724.83     46.66 o 
   6   2  29       55.90        2.28     35.02 o 
   7   2  29       40.33       66.20     39.48 o 
   8   2  29      234.44      245.48     44.38 o 
   9   2  29      195.75      245.49     44.85 o 
  10   2  29        7.02        9.02     47.48 o 
   1   3  29       39.58        6.04     30.89 o 
   2   3  29      555.83      582.49     41.54 o 
   3   3  29       30.14      -13.88     31.98 o 
   4   3  29       23.53      -17.64     35.34 o 
   5   3  29        9.23      -23.74     37.45 o 
   6   3  29      273.42      338.16     45.24 o 
   7   3  29       30.90        2.54     50.54 o 
   8   3  29        0.47      -11.48     45.91 o 
   9   3  29        3.83      -11.37     48.74 o 
   0   4  29      177.55      146.48     50.03 o 
   1   4  29        2.41       18.95     30.41 o 
   2   4  29        9.32       50.44     33.31 o 
   3   4  29       23.03      -40.84     40.84 o 
   4   4  29      395.31      410.45     52.68 o 
   5   4  29      125.63       81.89     47.10 o 
   6   4  29       31.55       10.75     46.20 o 
   7   4  29       10.67       56.28     49.15 o 
   8   4  29      164.59      241.84     67.08 o 
   1   5  29      272.93      294.74     46.58 o 
   2   5  29      318.77      473.84     56.67 o 
   3   5  29      144.46      156.72     43.32 o 
   4   5  29       45.81       52.37     43.54 o 
   0   0  30     1892.77     1843.66    129.98 o 
   1   0  30     2762.04     2648.51    108.76 o 
   2   0  30      646.50      724.37     79.58 o 
   3   0  30     4368.93     4419.97    155.19 o 
   4   0  30     1376.18     1409.68     86.22 o 
   5   0  30     4167.93     4203.24    134.11 o 
   6   0  30      336.15      339.05     66.83 o 
   7   0  30     1605.37     1713.99     99.71 o 
   8   0  30      180.45      158.85     74.28 o 
   9   0  30       71.00      -92.85     92.85 o 
  10   0  30        1.80      -71.62    100.80 o 
  11   0  30      742.04      907.24    132.64 o 
   1   1  30     3530.08     3328.68     68.21 o 
   2   1  30      257.30      334.10     35.77 o 
   3   1  30     1743.79     1890.12     54.97 o 
   4   1  30       35.30       22.56     33.61 o 
   5   1  30     3416.94     3168.34    106.83 o 
   6   1  30      467.06      493.12     39.95 o 
   7   1  30       25.21        8.22     39.96 o 
   8   1  30      248.73      132.33     45.80 o 
   9   1  30     1215.57     1145.44     67.11 o 
  10   1  30      145.37      137.58     57.61 o 
  11   1  30       23.34       -7.93     61.54 o 
   0   2  30      763.92      807.25     59.21 o 
   1   2  30     2696.04     2479.32     80.32 o 
   2   2  30      112.40       92.67     33.61 o 
   3   2  30     2024.07     1894.94     53.07 o 
   4   2  30     1511.55     1494.51     64.85 o 
   5   2  30      630.27      594.92     46.36 o 
   6   2  30      149.17      126.06     39.33 o 
   7   2  30     3234.73     3146.91     81.00 o 
   8   2  30     1416.23     1479.43     62.26 o 
   9   2  30      461.36      409.75     56.65 o 
  10   2  30      134.75      161.02     52.54 o 
   1   3  30     1737.15     1615.90     55.02 o 
   2   3  30      470.63      409.35     39.79 o 
   3   3  30      319.06      326.59     42.33 o 
   4   3  30        3.46      -23.48     45.40 o 
   5   3  30     1690.97     1765.26    153.54 o 
   6   3  30      264.81      242.20     44.43 o 
   7   3  30      175.90      134.99     42.90 o 
   8   3  30       17.18      -20.66     48.57 o 
   9   3  30      581.30      609.18     83.09 o 
   0   4  30     1212.92     1056.87     74.95 o 
   1   4  30      265.26      250.85     40.57 o 
   2   4  30        5.36      -37.74     37.74 o 
   3   4  30      501.89      590.68     57.84 o 
   4   4  30      716.88      671.64     56.92 o 
   5   4  30      329.82      428.47     56.85 o 
   6   4  30       67.04       64.69     49.04 o 
   7   4  30      240.58      276.13     82.78 o 
   1   5  30      281.04      231.29     46.95 o 
   2   5  30      259.53      211.15     72.05 o 
   3   5  30       74.62       70.11     41.49 o 
   1   1  31       44.45      117.57     32.43 o 
   2   1  31      463.16      571.41     40.27 o 
   3   1  31       60.71       65.83     34.28 o 
   4   1  31       18.75       88.38     35.13 o 
   5   1  31      698.23      689.89     46.88 o 
   6   1  31      206.32      204.72     39.89 o 
   7   1  31       11.35       46.15     43.81 o 
   8   1  31        1.21      -28.45     41.94 o 
   9   1  31      102.94      111.16     48.19 o 
  10   1  31       67.79      -23.11     57.43 o 
   0   2  31      107.03      200.78     50.36 o 
   1   2  31      612.76      598.05     40.70 o 
   2   2  31        1.44       36.45     32.57 o 
   3   2  31      117.73      145.79     31.72 o 
   4   2  31      280.42      403.01     39.28 o 
   5   2  31      441.34      508.09     51.32 o 
   6   2  31       19.04      -29.63     38.17 o 
   7   2  31       59.38      103.76     40.82 o 
   8   2  31        1.98       39.87     42.42 o 
   9   2  31        4.51       24.94     43.25 o 
   1   3  31      295.52      323.70     38.76 o 
   2   3  31      980.23     1046.05     49.86 o 
   3   3  31      305.17      351.28     41.24 o 
   4   3  31      380.60      328.17     45.17 o 
   5   3  31      286.68      339.99     46.46 o 
   6   3  31      263.22      319.96     45.85 o 
   7   3  31        5.81       37.02     42.91 o 
   8   3  31      188.19      204.52     53.19 o 
   0   4  31     1246.48     1285.58    115.44 o 
   1   4  31       42.76       97.13     43.27 o 
   2   4  31        9.52       35.78     40.26 o 
   3   4  31      197.61      197.24     45.29 o 
   4   4  31      540.90      664.75     57.84 o 
   5   4  31       56.65       34.50     50.42 o 
   6   4  31       17.69       -6.43     48.73 o 
   0   0  32     4040.57     3541.43    175.08 o 
   1   0  32      607.48      668.02     82.24 o 
   2   0  32       33.85      102.48     63.67 o 
   3   0  32      770.02      869.24     83.46 o 
   4   0  32     2447.55     2434.05    112.13 o 
   5   0  32      162.13      122.52     59.67 o 
   6   0  32      512.18      430.65     73.93 o 
   7   0  32     1255.88     1250.61     92.72 o 
   8   0  32     1120.65     1270.67    137.94 o 
   9   0  32       83.35      -18.57    106.11 o 
   1   1  32     1520.55     1654.01     68.18 o 
   2   1  32     3158.98     2851.20     94.72 o 
   3   1  32      589.06      658.36     52.02 o 
   4   1  32      391.24      370.46     73.65 o 
   5   1  32      603.81      563.29     52.08 o 
   6   1  32      831.02      829.38     61.98 o 
   7   1  32      436.43      479.93     58.58 o 
   8   1  32      249.33      271.18     51.99 o 
   9   1  32      352.50      324.80     54.14 o 
   0   2  32     1499.09     1625.86    113.11 o 
   1   2  32      209.16      193.28     36.50 o 
   2   2  32       89.63       36.89     32.63 o 
   3   2  32      871.37      916.16     47.26 o 
   4   2  32     1302.61     1437.15     75.43 o 
   5   2  32      391.62      564.81     55.15 o 
   6   2  32       26.22        2.89     41.13 o 
   7   2  32      181.36      163.30     43.96 o 
   8   2  32      625.87      616.17     55.21 o 
   9   2  32        5.36      -41.32     41.32 o 
   1   3  32      175.89      135.42     37.17 o 
   2   3  32      756.46      759.02     48.28 o 
   3   3  32      313.32      309.13     42.54 o 
   4   3  32      234.53      162.15     44.03 o 
   5   3  32      574.40      490.50     50.92 o 
   6   3  32      275.01      408.01     50.38 o 
   7   3  32       24.21      -22.02     43.51 o 
   0   4  32      192.75      155.64     60.54 o 
   1   4  32      672.48      539.37     50.85 o 
   2   4  32        2.51      -40.85     40.85 o 
   3   4  32      244.18      276.92     43.91 o 
   4   4  32      189.42      268.55     54.99 o 
   5   4  32      185.10      170.86     54.14 o 
   1   1  33       12.11       60.41     42.35 o 
   2   1  33       34.89       91.83     40.96 o 
   3   1  33       74.98       14.17     43.40 o 
   4   1  33        0.13       91.55     42.24 o 
   5   1  33       75.88       73.64     42.02 o 
   6   1  33        8.69       -3.50     50.85 o 
   7   1  33       99.08       90.52     55.98 o 
   8   1  33       15.61       47.28     55.54 o 
   9   1  33       20.90      -21.68     58.67 o 
   0   2  33      250.85      306.10     61.66 o 
   1   2  33      107.04      145.31     36.56 o 
   2   2  33        5.84      -34.40     34.40 o 
   3   2  33       89.87      153.99     36.15 o 
   4   2  33      365.43      415.91     45.00 o 
   5   2  33      103.15      138.78     42.14 o 
   6   2  33      222.95      131.66     44.03 o 
   7   2  33       45.85        5.34     43.05 o 
   8   2  33      185.16      218.77     47.43 o 
   1   3  33      152.54      168.07     39.11 o 
   2   3  33      188.37      117.16     39.19 o 
   3   3  33       42.63       39.32     38.78 o 
   4   3  33       28.85      -24.50     41.12 o 
   5   3  33      129.74      113.05     47.21 o 
   6   3  33       12.86      -42.20     42.20 o 
   0   4  33       87.88       89.34     57.68 o 
   1   4  33      232.78      309.70     57.50 o 
   2   4  33        6.15      -19.06     42.61 o 
   3   4  33      189.62      196.53     45.00 o 
   0   0  34     1293.42     1222.92    127.33 o 
   1   0  34     1307.92     1398.04     92.72 o 
   2   0  34      240.51      331.67     69.33 o 
   3   0  34      759.10      704.00     80.59 o 
   4   0  34     2169.66     2174.43    110.48 o 
   5   0  34      320.94      326.61     70.32 o 
   6   0  34      280.70      189.98     72.51 o 
   7   0  34     1575.42     1622.19    104.59 o 
   8   0  34      726.02      782.56    140.60 o 
   1   1  34      959.86      959.06     59.60 o 
   2   1  34     2192.84     2172.30     92.88 o 
   3   1  34      217.34      210.99     48.34 o 
   4   1  34       17.66       12.14     44.29 o 
   5   1  34      599.17      594.69     57.47 o 
   6   1  34     1521.41     1614.08     85.52 o 
   7   1  34      160.19      196.05     57.72 o 
   8   1  34      127.51       92.08     60.04 o 
   0   2  34     3574.91     3284.14    146.30 o 
   1   2  34      224.59      214.73     38.93 o 
   2   2  34        3.53      -34.67     34.67 o 
   3   2  34      324.23      318.73     42.71 o 
   4   2  34     1841.22     1827.98     62.57 o 
   5   2  34      809.89      851.66     57.32 o 
   6   2  34      495.42      456.53     50.67 o 
   7   2  34       73.39      120.16     52.38 o 
   1   3  34      242.05      295.45     49.43 o 
   2   3  34     1532.07     1643.82     73.29 o 
   3   3  34      201.38      251.39     56.30 o 
   4   3  34       88.76       67.72     44.96 o 
   5   3  34      318.02      318.76     51.54 o 
   1   1  35       72.06      154.96     47.49 o 
   2   1  35      439.60      583.36     57.87 o 
   3   1  35        0.95      -34.84     43.10 o 
   4   1  35        5.41      -15.19     43.81 o 
   5   1  35       32.30       34.71     48.54 o 
   6   1  35      459.11      527.11     67.56 o 
   7   1  35       58.30      -59.18     69.84 o 
   0   2  35      172.80      304.56     59.87 o 
   1   2  35        0.75      -16.46     37.05 o 
   2   2  35        7.88      -34.70     36.36 o 
   3   2  35        4.27      -36.90     41.72 o 
   4   2  35      427.20      544.13    124.15 o 
   5   2  35        0.31       -1.21     51.69 o 
   6   2  35      209.17      210.49     56.80 o 
   1   3  35        4.33      -16.09     39.81 o 
   2   3  35      459.82      584.03     49.18 o 
   3   3  35        2.73       44.87     45.12 o 
   0   0  36       26.43      -10.61     95.50 o 
   1   0  36      893.61     1112.53     91.86 o 
   2   0  36        8.37      -53.21     64.69 o 
   3   0  36     2214.99     2227.39    118.57 o 
   4   0  36      319.57      335.59     71.76 o 
   5   0  36      644.64      805.45     90.84 o 
   6   0  36      107.91      137.46     72.05 o 
   1   1  36     1396.09     1599.93    102.91 o 
   2   1  36      341.79      334.10     53.64 o 
   3   1  36     1145.80     1119.84     68.43 o 
   4   1  36       33.90       22.99     48.63 o 
   5   1  36     1334.37     1406.59     73.02 o 
   6   1  36      201.26      113.25     62.13 o 
   0   2  36      524.73      577.30     83.08 o 
   1   2  36     1017.83     1149.99     72.37 o 
   2   2  36       26.27        1.25     45.52 o 
   3   2  36     1049.79     1153.72     68.99 o 
   4   2  36      299.86      231.22     63.32 o 
   1   1  37       61.09      124.63     50.30 o 
   2   1  37        4.73      -28.36     47.65 o 
   3   1  37       41.87       31.81     49.23 o 
   4   1  37       22.50        3.68     49.04 o 
   0   2  37       44.51       25.01    119.37 o 
   1   2  37        7.45      -29.66     47.10 o 
   2   2  37       26.03      -35.56     52.46 o 
   0   0  38     2945.74     3167.39    201.61 o 
   1   0  38      108.04      151.21    148.55 o 
   2   0  38       64.13      -38.53     70.98 o 
   3   0  38        4.24      -23.32     70.98 o 
   1   1  38       31.67      -23.88     48.34 o 
   2   1  38     1400.77     1482.61     79.64 o 
                                                 
